# Supplementary material for: Physical activity status among adolescents in Southern Ethiopia: A mixed methods study
Source: PLoS One. 2023 Nov 9;18(11):e0293757. doi: 10.1371/journal.pone.0293757 (PMC10635445; doi:10.1371/journal.pone.0293757)
Supplement: S1 Raw data — (XLSX) [file pone.0293757.s001.xlsx]

## Sheet: Raw Data
ID	N102	N103	N104	N105	N1	N106	N2	N107	N108	N109	N110	Study	Games	TV	N114	N115	N116	N117	N118	N119	N120	N121	N122	N123	N124	N125	N126	N127	Fthred	Mthred	Fthrocc	N1GOVERN	N204	N1GOVER1	N205	N206	N207	N208	N209	N210	N3	N211	N301	N302	N303	N304	N305	N306	N307
1	2	1	19	3	#NULL!	2		65	1	1	2	30	180	30	2	2	3	1	2	1	2	2	1	2	2	2	2	1	4	3	1		1		1	2	1	1	2	#NULL!		1	1	2	1	2	1	1	1
2	2	1	15	1	#NULL!	2		90	1	2	#NULL!	30	60	20	1	4	3	1	1	1	2	2	2	2	2	2	2	2	4	3	3		3		2	1	1	2	2	#NULL!		1	2	1	1	2	2	1	1
3	2	1	19	2	#NULL!	2		67	1	1	2	20	10	60	1	3	2	2	1	1	5	1	1	1	1	1	2	2	2	3	3		1		1	2	1	1	1	1		2	1	1	1	1	1	1	1
4	2	1	19	1	#NULL!	2		70	1	1	2	20	30	15	2	1	3	2	1	1	2	2	2	1	2	2	2	2	2	2	1		3		1	2	2	1	1	2		1	1	1	1	1	1	1	1
5	2	1	16	2	#NULL!	2		70	1	2	#NULL!	60	40	60	1	2	2	2	1	1	1	1	2	1	1	2	2	2	2	1	4		1		2	2	2	2	2	#NULL!		2	1	1	1	2	2	1	1
6	2	1	19	1	#NULL!	2		86	1	2	2	20	30	40	1	5	2	1	1	2	1	1	2	2	2	2	2	2	1	1	2		1		1	1	1	1	2	1		1	2	1	1	1	1	2	1
7	2	1	17	2	#NULL!	2		70	1	2	2	15	120	60	2	3	2	2	1	1	2	2	1	2	2	2	1	1	2	2	2		1		2	1	1	2	2	#NULL!		1	1	1	2	1	1	1	1
8	2	1	16	1	#NULL!	2		85	1	2	2	30	60	20	2	4	3	1	1	1	2	1	2	1	2	2	2	2	4	3	4		2		2	2	2	1	2	#NULL!		1	2	2	2	1	2	2	1
9	2	1	17	1	#NULL!	2		69	2	1	2	40	30	25	1	3	2	2	1	1	1	2	1	2	1	2	2	2	2	2	2		4		1	2	1	2	1	3		2	2	1	1	2	1	1	1
10	2	1	17	1	#NULL!	2		68	1	2	1	15	10	20	2	3	3	2	1	2	2	1	2	1	1	2	2	2	3	2	3		2		1	2	2	2	2	#NULL!		2	2	1	1	2	1	1	1
11	2	1	17	1	#NULL!	2		68	1	1	1	15	10	20	2	3	3	1	2	2	5	2	1	1	2	2	2	2	3	2	1		1		2	1	2	2	2	#NULL!		2	1	2	2	1	1	2	1
12	2	1	18	2	#NULL!	2		60	1	2	1	20	10	20	1	2	1	1	2	1	1	1	1	1	1	2	1	2	1	2	2		4		1	2	1	1	2	#NULL!		2	2	1	2	2	1	1	1
13	2	1	16	3	#NULL!	2		65	1	2	#NULL!	40	15	50	2	3	2	1	1	2	2	2	2	2	2	2	2	2	2	2	3		2		2	2	2	2	1	3		2	1	1	1	1	1	1	1
14	2	2	16	1	#NULL!	2		67	1	1	1	30	10	50	1	2	1	1	2	1	1	2	2	2	1	1	1	2	1	2	1		2		2	2	2	2	1	1		2	1	2	1	2	1	2	2
15	2	2	17	1	#NULL!	2		67	1	1	2	60	60	30	2	3	3	1	2	1	2	1	2	1	2	2	2	2	4	3	2		1		2	1	2	1	2	#NULL!		2	1	2	1	1	2	1	1
16	2	2	16	2	#NULL!	2		70	1	2	1	45	60	60	1	2	2	2	1	1	1	1	2	1	2	2	2	2	3	2	3		1		2	1	2	1	2	#NULL!		2	2	2	2	2	2	2	2
17	2	2	17	1	#NULL!	2		80	1	1	1	5	10	60	1	2	3	1	1	2	1	1	2	2	1	2	2	2	2	2	4		4		1	2	1	2	2	#NULL!		1	1	2	1	1	1	2	2
18	2	2	16	1	#NULL!	2		83	1	1	2	60	60	60	1	1	2	1	1	1	1	2	2	1	2	2	2	2	1	1	2		2		2	1	1	1	1	1		1	1	1	1	1	1	1	1
19	2	2	16	1	#NULL!	1		76	1	2	1	60	60	60	1	3	2	2	1	2	1	2	1	2	2	1	2	2	2	3	3	HUSO WIF	2		1	2	2	2	2	#NULL!		2	1	2	1	1	2	1	1
20	2	2	17	1	#NULL!	2		60	1	2	1	30	40	60	2	2	2	2	1	1	1	1	2	2	1	1	1	1	3	3	2		1		1	2	1	1	2	#NULL!		2	2	1	1	1	1	1	1
21	2	1	19	1	#NULL!	2		87	1	1	1	30	45	120	1	2	2	2	1	1	2	1	1	2	2	2	2	1	4	2	1		4		2	2	2	2	1	1		1	1	1	1	1	1	1	1
22	2	2	15	1	#NULL!	2		71	1	2	2	40	30	20	1	4	2	#NULL!	2	1	1	1	1	2	1	2	2	2	4	4	1		1		1	1	1	2	1	1		2	1	1	1	1	1	1	1
23	2	2	15	2	#NULL!	2		76	1	2	1	60	30	30	1	2	2	1	2	1	1	2	1	1	2	2	2	2	2	2	2		1		2	1	2	2	2	#NULL!		1	1	1	2	1	1	1	1
24	2	1	17	1	#NULL!	2		68	1	1	2	40	240	60	2	5	1	2	1	1	1	2	1	2	1	2	2	2	4	4	3		#NULL!	HUSO WIF	2	2	1	1	2	#NULL!		2	2	2	1	1	1	1	1
25	2	2	17	1	#NULL!	2		80	1	1	2	40	50	60	1	2	2	1	1	1	1	2	2	2	1	2	2	2	3	3	2		#NULL!	HUSOWIF	1	2	1	2	2	#NULL!		1	1	1	1	1	1	1	1
26	2	2	16	1	#NULL!	2		85	1	1	2	64	130	60	1	3	2	1	1	1	1	2	2	2	2	2	2	2	4	4	1		3		1	2	1	1	2	#NULL!		1	1	1	1	1	1	1	1
27	2	2	15	1	#NULL!	2		92	1	2	#NULL!	30	60	180	1	3	2	2	1	2	6	2	2	2	1	2	2	2	2	3	1		3		1	2	2	2	1	3		2	2	2	2	2	1	2	1
28	2	2	18	1	#NULL!	2	7	78	1	2	#NULL!	30	30	60	1	2	2	1	1	1	2	1	2	3	1	1	1	2	3	3	3		4		2	2	2	1	1	1		1	1	2	2	2	1	1	2
29	2	1	18	1	#NULL!	2		57	1	1	2	60	60	45	1	3	3	1	1	1	2	2	1	2	1	1	1	2	1	2	4		4		1	1	1	1	2	#NULL!		2	2	1	1	1	1	1	1
30	2	1	18	2	#NULL!	2		61	1	1	2	30	20	10	2	2	1	1	1	1	2	2	1	1	2	2	2	2	4	3	2		1		1	2	1	2	2	#NULL!		1	2	2	1	2	1	1	1
31	2	1	17	2	#NULL!	2		78	1	2	#NULL!	60	20	60	2	2	2	1	2	1	1	1	1	2	#NULL!	2	2	2	2	3	3		1		2	2	1	2	2	#NULL!		1	1	1	1	1	1	1	1
32	2	2	16	1	#NULL!	2		74	1	1	#NULL!	30	30	40	1	2	2	1	1	1	1	2	2	2	2	1	2	2	2	2	1		3		2	2	1	1	1	1		1	2	1	1	1	2	1	1
33	2	2	16	2	#NULL!	2		66	2	1	2	30	30	60	1	2	1	2	2	2	1	2	2	1	1	2	1	1	2	1	1		1		2	1	1	1	1	2		1	1	1	2	1	1	2	1
34	2	1	19	1	#NULL!	2		78	2	2	#NULL!	30	40	45	1	3	2	1	1	1	1	2	2	2	2	1	2	2	2	3	3		3		1	2	2	2	1	1		2	2	2	1	1	1	1	1
35	2	1	16	2	#NULL!	2		11	1	2	#NULL!	30	80	20	1	2	2	2	2	1	1	2	2	1	1	2	1	2	1	1	1		3		1	2	1	2	2	#NULL!		2	1	1	2	2	2	1	1
36	2	1	18	1	#NULL!	2		67	1	2	#NULL!	60	30	20	2	3	1	1	1	1	1	1	1	1	1	2	2	2	2	2	2		2		2	1	1	2	2	#NULL!		1	2	2	1	1	1	1	1
37	2	1	18	2	#NULL!	2		75	1	1	1	60	45	180	1	2	1	1	1	1	1	1	1	1	2	2	2	2	2	2	3		1	1	2	1	1	2	2	#NULL!		2	1	1	1	1	1	1	1
38	2	1	18	1	#NULL!	2		76	2	2	#NULL!	30	60	30	2	1	2	1	1	1	1	2	2	2	1	1	1	1	2	1	2		1		2	2	1	2	2	#NULL!		1	1	2	1	1	2	1	1
39	2	1	15	1	#NULL!	2		53	1	1	1	30	60	30	1	3	1	1	1	1	2	1	2	1	1	2	2	2	2	4	4		1		1	2	1	1	2	#NULL!		2	1	1	1	1	1	1	1
40	2	1	19	1	#NULL!	2		56	2	1	1	45	35	20	1	2	2	2	1	1	1	2	1	3	2	2	2	2	2	1	3		1		2	2	1	2	2	#NULL!		2	1	1	2	2	2	1	1
41	2	1	16	2	#NULL!	2		90	1	1	1	30	20	15	2	3	3	1	1	1	1	2	1	1	1	2	2	2	2	2	3		3		2	2	1	1	1	2		1	1	1	1	2	1	1	1
42	2	2	17	1	#NULL!	2		56	1	2	#NULL!	40	60	60	1	2	2	2	1	1	2	2	3	2	2	2	1	2	1	2	2		2		1	2	1	1	2	#NULL!		1	1	1	2	1	2	1	1
43	2	2	17	1	#NULL!	2		74	1	2	2	60	30	20	1	3	2	1	1	1	1	2	1	1	1	2	2	2	4	4	1		1		2	2	1	2	1	2		1	1	1	1	1	1	1	1
44	2	1	19	1	#NULL!	2		67	2	1	1	60	180	30	1	2	2	1	1	2	1	2	3	3	2	2	2	1	4	4	1		1		2	1	1	1	2	#NULL!		2	1	1	1	1	1	1	1
45	2	1	17	2	#NULL!	2		72	1	2	#NULL!	10	50	30	2	2	2	2	1	1	1	2	2	1	1	2	2	2	2	1	1		1		2	1	1	2	1	2		2	1	1	1	1	1	1	1
46	2	2	18	2	#NULL!	2		80	1	2	#NULL!	20	30	30	1	6	1	1	1	1	2	2	1	1	1	1	1	1	2	4	3		5		2	1	2	2	1	1		1	1	1	1	1	1	1	1
47	2	1	16	2	#NULL!	2		54	1	2	#NULL!	60	240	30	1	6	2	1	1	1	1	2	1	1	2	2	2	1	3	4	3		1		1	1	2	1	2	#NULL!		2	2	2	1	1	1	1	1
48	2	1	17	3	#NULL!	2		56	1	2	#NULL!	60	30	30	1	3	3	2	1	2	1	2	2	2	2	2	1	2	2	2	2		4		1	2	2	1	2	#NULL!		2	2	1	2	1	1	1	1
49	2	1	16	2	#NULL!	2		79	1	2	#NULL!	60	180	20	2	3	2	2	1	1	1	1	1	2	2	2	1	2	2	2	2		4		2	2	1	2	2	#NULL!		1	1	1	1	1	1	1	1
50	2	1	16	2	#NULL!	2		80	2	1	2	60	60	60	1	2	3	1	2	1	1	2	1	1	1	2	1	2	2	2	4		4		1	1	1	2	1	2		2	1	1	1	1	1	1	1
51	2	2	14	1	#NULL!	2		67	1	1	2	10	5	300	2	2	2	2	1	1	1	2	2	1	1	1	2	2	2	2	2		1		2	2	1	2	1	2	1	2	2	1	1	2	2	1	1
52	2	2	16	1	#NULL!	2		87	1	1	2	30	30	240	1	6	3	2	1	1	1	2	2	1	1	2	2	2	1	1	4		4		1	1	1	2	2	#NULL!		1	1	2	1	1	1	1	1
53	2	2	16	1	#NULL!	2		80	1	1	2	60	30	60	2	2	2	2	2	1	1	1	2	2	2	2	2	2	3	1	3		3		2	1	2	1	2	#NULL!		2	1	2	2	2	2	1	1
54	2	2	18	1	#NULL!	2		76	1	2	#NULL!	60	80	60	1	3	2	2	2	1	1	1	1	2	1	1	1	1	1	2	2		2		2	2	2	1	2	#NULL!		1	1	1	1	1	2	1	1
55	2	2	17	1	#NULL!	2		74	1	2	#NULL!	60	60	60	1	2	3	2	1	1	1	2	2	2	2	1	2	2	2	2	3		3		2	2	1	2	2	#NULL!		2	1	2	1	1	2	1	1
56	2	1	18	1	#NULL!	2		75	1	2	2	30	30	20	1	2	2	2	1	1	2	2	2	3	1	2	2	2	2	3	2		2		1	2	1	2	2	#NULL!		1	1	1	1	2	2	1	1
57	2	1	19	2	#NULL!	2		79	1	2	2	60	30	40	1	3	2	2	1	1	1	1	1	2	1	2	2	2	3	4	3		3		1	2	2	2	1	1		1	1	1	1	1	1	1	1
58	4	1	19	2	#NULL!	2		79	1	2	1	43	20	54	2	2	2	1	1	1	2	2	2	2	1	2	2	2	2	2	3		3		1	2	1	2	2	#NULL!		2	1	2	2	2	2	2	2
59	4	2	17	1	#NULL!	2		85	1	1	2	30	60	15	2	3	2	2	2	1	2	2	1	3	1	2	2	2	2	2	1		3		1	2	1	1	1	2		1	1	1	1	1	2	1	1
60	4	1	19	2	#NULL!	2		96	1	2	2	60	60	60	2	5	3	2	1	1	1	2	1	1	1	2	2	2	4	2	1		#NULL!	HUSO WEIF	2	2	1	2	1	3		1	1	1	1	1	1	1	1
61	4	2	17	1	#NULL!	2		79	1	1	2	30	30	20	1	1	1	2	2	2	1	1	2	2	1	2	2	1	2	1	1		3		2	2	1	1	2	#NULL!		2	2	1	1	2	2	1	1
62	4	2	18	1	#NULL!	2		76	1	2	#NULL!	32	23	30	1	2	2	2	2	2	1	2	1	2	1	1	2	1	2	3	2		2		1	1	2	1	1	2		2	1	2	2	2	2	1	1
63	4	2	18	1	#NULL!	2		71	1	1	2	20	15	60	1	3	1	2	1	1	1	2	2	1	1	2	2	2	2	2	3		#NULL!	HUSOWEIF	2	2	1	2	1	2		1	2	1	1	1	1	1	1
64	4	2	19	1	#NULL!	2		70	1	2	2	60	10	120	1	6	3	2	1	1	1	1	1	2	1	2	2	2	4	4	2		1		1	2	1	2	1	2		2	1	1	1	1	1	1	1
65	4	2	17	1	#NULL!	2		78	1	1	2	54	30	30	2	2	2	2	1	2	2	1	2	1	1	2	2	2	1	1	3		3		1	2	1	2	2	#NULL!		2	1	1	1	1	1	1	1
66	4	1	18	2	#NULL!	2		74	1	2	#NULL!	40	130	60	1	3	2	2	1	1	1	2	1	2	1	2	2	2	3	2	1		1		1	2	1	2	1	3		2	2	2	2	2	2	1	1
67	4	1	19	2	#NULL!	2		72	1	2	#NULL!	60	30	30	2	4	3	1	1	1	1	1	2	1	1	2	2	2	3	2	3		2		1	2	1	2	1	3		2	2	1	2	2	2	1	1
68	4	1	18	1	#NULL!	2		74	1	2	2	20	40	30	1	3	2	1	1	2	1	2	1	2	2	2	2	2	2	2	3		2		1	2	1	2	2	#NULL!		2	1	1	1	2	2	1	1
69	4	2	18	1	#NULL!	2		78	1	2	2	30	20	30	1	4	2	2	1	1	1	2	1	1	1	2	2	2	3	2	2		2		1	2	1	2	2	#NULL!		2	1	1	1	2	2	1	1
70	4	1	18	1	#NULL!	2		76	1	2	2	30	60	60	1	2	2	1	2	1	1	1	1	1	1	2	2	2	4	2	1		1		1	1	2	2	1	3		1	1	1	2	2	1	1	1
71	4	2	18	1	#NULL!	2		65	1	1	2	60	120	180	1	3	2	1	2	1	2	2	2	1	1	2	2	2	4	3	1		1		1	1	1	2	1	2		1	1	1	1	1	2	1	1
72	4	1	18	2	#NULL!	2		72	1	2	1	30	30	30	2	4	2	1	1	1	1	2	3	2	1	1	1	2	1	2	1		1		1	2	2	2	2	#NULL!		1	2	1	1	1	1	1	1
73	2	1	17	2	#NULL!	2		72	1	2	1	30	30	50	2	4	2	1	1	1	2	1	3	2	1	2	2	2	1	2	1		1		1	2	2	2	2	#NULL!		2	1	1	1	1	1	1	1
74	4	1	19	2	#NULL!	2		75	1	2	2	30	30	20	1	2	2	1	1	1	2	2	1	2	1	2	2	2	2	2	2		4		1	2	1	2	2	#NULL!		2	2	1	2	2	2	1	1
75	4	2	17	2	#NULL!	2		62	1	1	1	60	35	35	1	3	3	2	1	1	1	2	1	1	1	2	2	2	4	4	3		3		1	1	1	2	1	2		2	1	1	1	1	1	1	1
76	2	1	19	2	#NULL!	1		64	1	1	2	30	130	60	1	2	2	1	1	1	3	1	1	1	1	2	2	2	3	3	1		1		2	1	1	1	2	#NULL!		1	1	1	1	1	1	1	1
77	4	2	18	1	#NULL!	2		76	1	2	1	30	30	30	1	5	3	2	1	1	2	1	1	1	1	2	2	2	4	4	1		3		1	2	1	1	1	1		2	1	1	1	1	1	1	1
78	4	1	17	2	#NULL!	2		63	1	2	1	30	30	60	1	2	2	1	1	1	5	1	1	1	3	1	1	2	2	1	2		3		1	2	1	2	2	#NULL!		2	1	1	2	2	2	2	2
79	4	2	18	1	#NULL!	2		56	1	1	1	40	30	20	2	3	2	2	2	1	5	1	1	1	3	2	2	2	2	2	3		3		1	2	2	2	2	#NULL!		2	2	1	2	2	1	1	1
80	4	1	18	1	#NULL!	2		75	1	2	1	40	30	40	1	3	2	1	1	1	1	2	2	2	3	2	1	2	2	4	2		4		2	2	1	2	2	#NULL!		1	1	2	1	2	2	1	1
81	4	1	19	2	#NULL!	2		65	1	2	2	40	50	20	1	4	3	1	1	1	2	2	1	1	2	2	2	2	2	2	1		1		1	2	1	2	1	1		1	2	1	2	1	1	1	1
82	4	1	19	1	#NULL!	1		66	1	1	2	45	60	60	2	3	2	2	1	1	1	2	1	2	2	2	2	2	4	3	1		1		1	2	1	1	2	#NULL!		2	1	1	1	1	2	2	1
83	4	1	19	1	#NULL!	2		70	1	2	2	45	15	60	1	2	2	2	2	1	1	1	2	2	2	2	1	1	4	2	1		1		2	1	2	2	1	2		2	2	1	1	1	2	1	1
84	4	2	18	2	#NULL!	2		69	1	1	2	30	45	60	1	6	3	1	1	1	1	2	2	1	2	1	2	2	3	2	3		1		2	2	1	2	2	#NULL!		2	1	2	1	2	2	1	1
85	4	1	17	2	#NULL!	2		76	1	2	2	40	30	30	2	2	3	2	1	1	1	2	2	1	1	2	2	2	3	3	1		1		2	1	2	1	1	2		1	1	1	1	2	2	1	1
86	4	2	18	1	#NULL!	2		70	1	2	2	60	30	30	1	4	1	2	1	1	2	1	1	2	2	2	1	1	3	3	3		1		1	1	1	1	1	1		1	1	2	2	2	2	1	1
87	4	2	19	1	#NULL!	2		74	1	1	2	60	60	30	1	4	3	2	1	1	1	1	1	1	1	2	2	2	1	1	5		4		1	2	1	1	1	1		2	1	1	2	2	2	1	1
88	4	2	19	2	#NULL!	2		80	1	1	2	60	15	10	2	2	3	1	1	1	1	2	1	1	2	2	2	2	1	1	1		1		2	1	1	2	1	3		2	1	1	1	2	2	1	1
89	2	1	19	2	#NULL!	2		65	1	2	2	60	30	60	1	4	2	1	1	1	2	2	1	2	1	2	2	2	4	3	1		1		1	2	1	2	2	#NULL!		2	1	1	1	1	1	1	1
90	4	2	18	2	#NULL!	2		75	1	1	2	60	180	60	1	2	1	1	1	1	1	2	1	1	1	2	2	2	3	2	2		2		1	2	1	1	2	#NULL!		2	1	1	1	1	1	1	1
91	4	2	18	2	#NULL!	2		76	1	1	2	30	60	60	1	1	1	1	1	1	2	2	3	3	1	2	2	2	3	2	4		4		1	2	1	1	2	#NULL!		2	1	1	1	1	1	1	1
92	4	1	18	1	#NULL!	2		75	1	1	2	60	30	180	1	2	2	1	2	1	1	2	2	3	3	2	2	2	2	2	3		1		1	2	1	1	1	2		1	1	1	1	1	1	1	1
93	4	1	18	1	#NULL!	2		86	1	2	2	60	30	60	2	2	5	2	2	1	1	1	2	2	2	2	2	2	2	3	3		1		2	1	1	2	2	#NULL!		2	1	1	1	2	2	1	1
94	4	2	18	1	#NULL!	2		76	1	2	2	15	20	60	1	3	3	2	2	1	1	2	1	1	1	2	2	2	1	1	2		3		1	1	2	1	1	2		1	1	1	1	1	1	1	1
95	4	1	19	2	#NULL!	2		56	1	2	2	20	30	30	2	3	2	2	1	1	1	2	2	1	1	2	2	2	3	2	1		1		1	2	1	2	2	#NULL!		2	1	1	2	2	2	1	1
96	4	2	18	2	#NULL!	2		80	1	2	2	60	30	15	1	5	2	1	1	1	2	2	1	1	1	2	2	2	3	2	3		3		1	2	2	2	2	#NULL!		1	1	1	1	1	1	1	1
97	4	1	18	1	#NULL!	2		74	1	1	2	30	60	180	1	2	3	1	1	1	1	1	2	2	1	2	2	2	4	4	1		5		1	1	2	2	1	1		1	1	1	1	1	1	1	1
98	2	2	19	1	#NULL!	2		54	1	2	2	50	30	40	2	3	3	2	2	2	1	2	1	1	2	2	2	2	2	2	3		3		1	2	2	2	2	#NULL!		2	1	1	1	1	1	1	1
99	4	1	19	2	#NULL!	2		75	1	2	2	90	180	60	2	4	2	2	1	1	1	1	1	1	1	2	2	2	2	1	1		2		1	2	1	1	1	1		2	1	1	2	2	2	1	1
100	4	1	17	1	#NULL!	2		56	1	2	#NULL!	30	45	30	1	2	1	1	1	1	1	2	2	3	1	2	2	2	4	2	1		4		2	2	2	2	2	#NULL!		2	1	1	1	1	1	1	1
101	4	1	19	2	#NULL!	2		75	1	2	2	60	30	30	2	1	2	1	2	2	1	2	2	2	1	2	2	2	1	1	5		1		1	2	2	2	2	#NULL!		2	1	1	2	2	2	1	1
102	4	1	18	2	#NULL!	2		72	1	2	2	40	20	40	1	4	1	1	1	1	2	2	2	1	1	2	2	2	2	1	2		2		1	2	1	2	2	#NULL!		2	1	1	2	2	2	1	1
103	4	1	18	1	#NULL!	2		87	1	2	2	80	30	40	1	4	3	2	1	1	1	2	1	3	1	2	2	2	4	2	1		1		2	1	1	2	2	#NULL!		2	1	1	1	2	2	1	1
104	3	1	17	2	#NULL!	2		71	1	2	2	60	60	40	2	2	2	2	1	1	1	1	2	2	3	2	2	2	4	3	1		3		2	2	1	2	2	#NULL!		2	1	1	1	2	1	1	1
105	4	2	19	1	#NULL!	2		79	1	2	2	30	60	60	1	2	3	2	2	1	1	2	2	1	1	2	2	2	4	2	1		2		2	1	1	2	1	2		1	1	1	1	2	2	1	1
106	4	1	18	1	#NULL!	2		54	1	2	2	60	30	60	1	2	2	1	1	1	2	2	1	2	1	2	2	2	3	2	1		3		1	2	1	2	1	1		2	2	1	1	1	2	1	1
107	4	1	19	2	#NULL!	2		64	1	2	2	60	30	60	1	5	2	2	1	1	1	2	2	2	1	2	2	2	4	3	1		1		1	2	1	2	2	#NULL!		2	1	2	1	2	2	1	1
108	4	2	18	1	#NULL!	2		73	2	2	2	60	180	30	1	3	2	1	1	1	1	2	1	2	1	2	2	2	4	3	1		1		2	1	1	2	2	#NULL!		1	1	1	1	1	1	1	1
109	4	1	19	2	#NULL!	2		89	1	2	2	60	30	60	1	4	3	2	1	1	1	1	2	2	1	2	2	2	4	3	2		3		1	2	1	1	1	1		2	1	1	1	1	1	1	1
110	3	1	19	2	#NULL!	2		54	1	2	1	30	60	20	1	3	3	1	1	1	1	1	1	2	1	2	2	2	2	2	4		4		1	1	1	1	2	#NULL!		2	1	1	1	1	2	1	1
111	3	1	18	1	#NULL!	2		75	1	2	1	30	60	30	1	3	3	1	1	1	1	1	1	2	1	2	2	2	2	2	4		4		1	1	1	1	2	1		2	1	1	1	1	1	1	1
112	3	2	18	2	#NULL!	2		67	1	2	2	60	45	30	2	3	2	1	1	1	2	1	1	1	2	2	2	2	1	1	4		4		1	1	2	1	2	#NULL!		1	1	1	1	1	1	1	2
113	3	1	19	2	#NULL!	2		56	1	1	1	30	30	40	1	3	2	1	1	1	2	1	1	1	1	2	1	2	3	2	2		2		1	2	1	1	2	#NULL!		1	1	1	1	1	2	1	1
114	3	2	18	2	#NULL!	2		70	1	2	2	60	30	60	1	3	1	2	1	1	1	2	1	2	1	2	2	2	4	3	1		5		2	2	1	2	2	#NULL!		1	1	2	1	1	2	1	1
115	3	1	17	2	#NULL!	2	9	90	1	1	1	45	60	30	1	3	3	1	1	1	1	1	1	1	1	2	2	2	2	2	3		3		1	2	1	2	1	2		1	1	1	1	1	1	1	1
116	3	2	18	2	#NULL!	2		76	1	1	2	60	10	60	2	2	2	2	1	1	1	2	1	1	1	2	2	2	4	3	1		2		1	2	1	2	1	1		2	1	1	1	1	1	1	1
117	3	1	19	1	#NULL!	2		75	1	1	2	30	60	30	2	2	2	1	1	1	1	1	1	1	1	2	2	2	2	2	1		2		1	2	1	1	2	#NULL!		2	1	1	2	2	1	1	2
118	3	1	19	1	#NULL!	2		77	1	2	2	45	40	60	1	2	2	2	1	1	1	1	2	2	1	1	1	1	2	2	4		4		1	1	1	1	1	1		2	1	1	1	2	1	1	1
119	3	2	18	2	#NULL!	2		76	1	2	2	30	30	20	2	3	2	1	2	2	2	2	2	1	1	2	2	2	1	3	3		4		1	2	1	2	2	#NULL!		2	1	2	1	2	1	1	1
120	3	2	18	1	#NULL!	2		85	1	2	2	30	60	60	2	3	3	1	2	1	1	1	1	2	1	2	2	2	4	3	3		3		2	2	1	2	2	#NULL!		1	1	2	2	1	1	1	1
121	3	2	17	1	#NULL!	2		70	1	2	2	20	10	60	2	1	2	1	1	1	2	2	3	3	2	1	2	2	1	1	3		2		2	2	1	2	1	2		1	1	2	1	1	2	1	1
122	3	2	17	1	#NULL!	2		76	1	1	2	40	30	30	2	1	2	1	1	1	1	2	1	1	1	2	2	2	3	1	3		3		1	2	1	2	1	2		2	2	1	1	2	2	1	1
123	3	1	18	2	#NULL!	3		70	1	2	2	60	180	60	1	4	3	1	1	1	1	2	1	1	1	2	2	2	2	1	1		1		2	1	2	2	1	3		1	2	2	1	2	1	1	1
124	3	2	16	3	#NULL!	2	7	76	1	2	1	20	10	15	1	5	1	2	1	2	1	2	3	3	3	2	2	2	2	2	4		3		2	2	2	2	2	#NULL!		2	2	2	1	2	2	1	1
125	4	1	19	2	#NULL!	2	6	65	1	2	2	60	60	30	1	2	2	1	1	1	1	1	1	1	1	2	2	2	2	2	3		2		1	2	1	1	1	2		1	1	1	1	1	2	1	1
126	4	2	17	1	#NULL!	2		75	1	2	2	60	20	40	1	2	2	1	1	1	1	1	1	1	1	2	2	2	4	4	1		1		1	1	1	2	1	1		2	1	2	1	2	2	2	2
127	4	2	19	1	#NULL!	2		79	2	2	1	40	50	60	1	3	1	2	1	2	1	2	2	2	1	2	2	2	1	1	1		3		1	2	2	2	1	1		2	1	2	1	1	2	1	1
128	4	2	18	2	#NULL!	2		65	1	2	2	30	20	45	1	2	2	1	1	1	2	2	1	1	1	2	2	1	1	3	3		1		2	1	2	2	2	#NULL!		2	1	2	1	2	2	1	1
129	4	2	19	1	#NULL!	2		59	2	2	2	30	60	60	1	6	1	1	1	1	1	1	1	1	1	2	2	2	2	2	1		1		2	2	1	1	1	2		1	1	2	2	1	1	1	1
130	4	2	18	2	#NULL!	2		67	1	2	2	20	40	60	1	2	2	1	1	1	1	2	2	2	1	2	2	2	4	2	1		3		1	2	1	2	2	#NULL!		2	1	1	1	2	1	1	1
131	4	2	19	1	#NULL!	2		75	1	2	2	20	40	10	1	2	1	1	1	1	1	1	1	1	1	2	2	2	4	4	1		1		1	1	1	1	1	2		2	1	1	1	1	1	1	1
132	4	1	19	2	#NULL!	2		70	1	2	2	30	60	60	2	3	2	2	1	1	2	1	1	1	1	2	2	2	3	3	3		3		1	2	2	2	2	#NULL!		2	1	1	1	1	1	1	1
133	4	1	18	2	#NULL!	2		78	1	1	2	60	40	60	1	6	2	1	1	1	1	2	2	3	1	2	2	2	1	1	1		1		2	2	1	2	2	#NULL!		2	2	2	1	1	1	1	1
134	3	2	17	1	#NULL!	2		75	1	2	2	60	30	60	2	3	2	1	1	1	1	2	1	2	1	2	2	2	4	3	1		3		1	1	1	1	1	2		1	1	1	1	1	1	1	1
135	3	1	18	2	#NULL!	2		80	1	1	2	60	60	60	2	5	3	1	1	1	1	2	1	1	1	2	2	2	2	3	2		1		1	2	1	2	2	#NULL!		1	1	2	1	1	2	1	1
136	3	2	17	2	#NULL!	2		81	1	2	2	60	60	30	2	2	2	2	1	1	1	1	1	1	1	2	2	2	3	2	1		1		2	2	1	2	2	#NULL!		2	1	2	2	1	2	2	1
137	3	2	17	2	#NULL!	2		78	1	2	2	60	60	60	2	2	2	2	1	1	1	2	1	1	1	2	2	2	2	2	3		2		2	2	1	2	1	2		1	1	2	1	1	2	1	1
138	3	2	18	3	#NULL!	2		78	1	1	2	40	45	30	1	4	1	2	1	1	1	2	3	3	2	2	2	2	2	2	5		1		1	2	2	1	1	1		1	1	2	1	1	1	1	1
139	3	2	17	1	#NULL!	2		64	1	2	2	40	30	20	1	2	3	1	1	1	1	1	1	1	1	2	2	2	3	2	1		3		1	2	1	1	2	#NULL!		2	1	2	1	2	2	1	1
140	3	1	19	2	#NULL!	2		66	1	1	2	60	30	40	2	3	2	2	1	1	1	1	1	1	1	2	2	2	4	2	1		2		2	1	1	2	2	#NULL!		1	1	2	1	1	1	1	1
141	3	1	18	2	#NULL!	2		78	1	2	2	60	30	40	2	2	2	1	1	1	1	2	2	2	1	2	2	2	3	1	1		4		1	2	1	1	2	#NULL!		2	1	2	1	1	2	1	1
142	4	2	19	2	#NULL!	2		67	1	2	2	30	20	40	1	2	3	1	1	1	1	2	2	1	1	2	2	2	3	2	1		4		2	2	1	2	2	#NULL!		2	2	1	2	1	2	1	1
143	4	2	17	2	#NULL!	2		78	1	2	2	20	40	30	1	1	1	1	1	1	1	2	1	1	1	2	2	2	3	2	1		1		1	2	2	2	1	1		2	1	1	1	1	1	1	1
144	4	1	17	1	#NULL!	2		80	1	2	2	20	30	20	1	5	2	2	1	1	1	2	2	1	2	2	2	2	1	2	2		2		1	2	2	2	2	#NULL!		2	1	1	2	1	2	1	1
145	4	1	19	2	#NULL!	2		75	1	2	2	30	40	40	1	2	1	1	1	1	2	1	2	3	1	2	2	2	2	2	2		1		1	1	2	1	2	#NULL!		2	2	2	1	1	2	2	1
146	4	2	18	2	#NULL!	2		89	1	1	2	60	60	15	1	1	3	1	1	1	1	2	1	3	2	2	2	2	1	1	1		4		1	2	2	2	2	#NULL!		2	1	2	1	2	2	1	1
147	4	2	17	2	#NULL!	2		76	1	2	2	40	20	30	2	1	1	1	1	1	2	1	3	1	2	2	2	2	2	2	4		2		2	2	2	2	2	#NULL!		1	2	1	2	2	2	2	1
148	3	2	18	1	#NULL!	2		79	1	2	2	60	30	120	1	3	2	1	1	1	1	1	1	1	1	2	2	2	4	2	3		3		1	1	2	2	2	#NULL!		1	2	1	1	2	1	1	1
149	3	2	17	2	#NULL!	2		80	1	2	2	20	30	30	2	5	5	1	1	1	1	1	1	1	1	2	2	2	4	4	3		3		1	2	1	2	1	1		1	1	1	1	1	1	1	1
150	3	2	19	2	#NULL!	2		87	2	2	2	30	40	60	1	3	1	2	2	1	1	1	2	3	1	2	2	2	1	1	3		2		2	1	2	2	2	#NULL!		2	1	1	1	1	2	1	1
151	3	2	18	1	#NULL!	2		72	1	1	2	30	60	30	1	4	2	2	2	1	1	1	2	1	1	2	2	2	2	2	3		3		2	1	1	1	1	1		1	1	2	1	1	1	1	1
152	4	2	16	2	#NULL!	2		78	1	1	2	40	20	30	2	1	2	#NULL!	1	2	1	2	2	1	1	2	2	2	4	4	1		1		2	2	1	1	1	2		1	2	1	1	1	1	1	1
153	3	2	16	1	#NULL!	2		50	1	2	2	30	30	40	2	2	2	1	1	1	1	2	1	2	1	2	2	2	2	2	3		1		1	2	1	1	1	1		1	1	1	1	1	1	1	1
154	3	2	19	2	#NULL!	2		87	2	1	1	40	40	40	1	1	1	1	2	2	1	1	3	2	2	1	2	2	3	1	2		3		2	2	2	2	1	2		2	1	1	2	1	1	1	1
155	3	2	17	2	#NULL!	2		67	1	2	2	30	60	60	2	5	2	2	2	2	2	2	1	2	2	2	2	2	2	1	3		1		1	2	2	2	2	#NULL!		2	1	1	1	1	1	1	1
156	3	1	19	1	#NULL!	2		50	1	1	2	30	30	30	1	2	2	1	1	1	1	2	1	2	1	2	1	2	1	2	3		2		2	2	1	2	1	3		1	1	2	1	1	1	1	1
157	3	2	18	1	#NULL!	2		76	1	2	2	60	60	60	1	3	2	1	1	2	1	1	2	2	1	2	1	2	3	4	3		1		1	2	1	2	2	#NULL!		1	1	1	1	1	1	1	1
158	3	2	17	1	#NULL!	2		54	1	1	2	60	60	60	1	2	3	1	2	2	7	2	2	3	2	2	2	1	2	3	4		2		2	2	1	1	1	3		1	1	1	1	2	2	2	2
159	3	1	18	1	#NULL!	2		54	1	2	2	60	30	60	1	3	3	1	1	1	1	1	1	1	2	2	2	2	1	2	2		2		2	1	2	1	1	1		1	2	1	1	1	1	2	1
160	3	1	19	1	#NULL!	2		76	1	2	2	60	40	40	2	2	2	1	1	2	2	1	2	1	2	2	2	2	4	4	3		3		1	2	1	2	1	1		1	1	1	1	1	1	1	1
161	3	2	17	1	#NULL!	2		67	1	2	2	20	60	30	1	2	2	2	2	1	1	2	2	3	1	2	2	2	4	4	3		1		2	2	1	1	2	#NULL!		2	1	1	1	1	2	1	1
162	3	1	18	1	#NULL!	2		70	1	1	1	30	40	10	1	6	2	1	1	1	1	1	2	2	1	2	1	2	4	3	3		1		1	2	1	2	1	2		1	1	1	1	1	1	1	1
163	3	1	19	2	#NULL!	2		63	1	1	2	30	20	60	1	1	2	2	2	1	1	1	1	1	1	1	2	1	2	2	1		1		1	2	1	2	1	1		1	1	1	1	1	2	2	1
164	4	2	16	2	#NULL!	2		67	1	1	2	60	60	60	1	2	3	1	1	1	1	2	1	2	1	2	2	2	4	1	1		1		1	2	1	2	2	#NULL!		2	2	1	1	2	2	1	1
165	2	2	17	2	#NULL!	2		77	1	2	2	30	30	30	1	3	2	1	2	1	1	2	2	3	1	1	2	2	1	1	1		3		1	2	2	2	1	1		1	1	1	1	1	1	1	2
166	2	2	15	2	#NULL!	2		79	1	2	2	30	10	30	2	6	2	1	1	1	1	2	2	2	2	2	2	2	3	4	2		2		2	1	1	2	1	1		2	1	2	1	1	1	1	1
167	2	2	16	2	#NULL!	2		80	1	1	2	45	30	60	1	3	2	1	1	1	1	2	2	2	1	2	2	2	2	2	3		3		1	2	1	1	1	1		2	1	1	1	1	1	1	1
168	2	2	16	1	#NULL!	2		76	1	2	2	60	60	60	1	2	1	2	1	1	1	2	1	2	1	2	2	2	4	2	1		2		1	2	1	1	2	#NULL!		2	1	1	1	1	1	1	1
169	2	2	17	1	#NULL!	2		87	1	2	2	40	30	30	1	2	2	2	2	1	2	2	1	1	2	2	2	2	1	1	1		3		2	2	2	2	1	1		1	1	1	1	1	1	2	2
170	4	2	17	2	#NULL!	2		66	1	2	#NULL!	20	20	30	2	2	1	1	1	1	1	2	1	2	2	2	2	2	4	4	1		1		1	1	2	1	1	1		1	2	1	1	1	2	1	1
171	3	1	18	2	#NULL!	2		89	1	2	2	30	15	60	2	2	3	1	1	1	2	1	1	1	1	2	2	2	4	2	1		1		2	2	1	1	2	#NULL!		2	1	2	1	1	1	1	1
172	3	1	19	2	#NULL!	2		65	1	2	2	40	30	20	2	4	1	2	1	1	1	2	1	2	1	2	2	2	1	1	3		3		2	1	1	1	2	#NULL!		2	1	1	2	2	2	1	1
173	3	1	18	2	#NULL!	2		81	1	2	2	30	20	60	1	2	1	2	1	1	1	1	2	2	1	2	2	2	2	1	2		4		2	1	1	1	2	#NULL!		2	1	1	2	2	2	1	1
174	3	2	18	2	#NULL!	2		85	1	1	2	20	20	30	2	3	2	1	2	1	2	1	3	3	3	2	2	2	4	2	1		5		2	2	1	1	2	#NULL!		2	1	2	1	1	2	1	1
175	3	1	17	2	#NULL!	2		85	1	2	2	30	30	60	2	2	3	1	1	2	1	2	2	3	3	2	2	2	2	2	3		2		2	2	1	1	1	1		2	1	2	1	2	2	1	1
176	3	2	17	2	#NULL!	2		73	1	1	2	20	20	60	1	3	3	1	1	1	1	2	2	2	1	2	2	2	1	2	3		3		2	2	1	2	2	#NULL!		2	1	2	1	1	1	1	1
177	3	1	17	3	#NULL!	2		71	1	1	2	45	35	30	2	3	3	1	1	1	2	2	2	2	1	2	2	2	3	2	3		3		1	1	2	1	2	#NULL!		1	2	1	1	1	1	1	1
178	3	1	18	2	#NULL!	2		78	1	2	2	20	60	30	2	2	2	1	1	1	1	2	2	1	1	2	2	2	4	4	1		2		2	1	2	1	1	2		1	1	1	1	1	1	1	1
179	4	1	19	2	#NULL!	2		76	1	1	2	60	40	60	2	3	1	1	1	1	1	2	2	2	1	2	1	2	2	2	3		3		1	2	1	1	2	#NULL!		2	2	1	1	1	2	2	1
180	4	1	19	2	#NULL!	2		72	1	1	2	30	15	60	2	2	2	1	1	1	2	2	2	1	2	2	2	1	1	1	4		4		1	1	2	1	2	#NULL!		2	2	2	2	2	2	2	1
181	4	1	17	2	#NULL!	2		75	1	1	2	20	60	30	2	3	2	2	2	1	1	1	2	1	2	2	2	2	4	4	1		2		2	2	1	2	2	#NULL!		1	1	2	1	1	1	1	1
182	4	2	18	2	#NULL!	2		79	1	1	2	60	30	60	1	2	2	1	1	1	2	2	2	1	2	2	2	2	4	1	1		1		1	1	1	1	2	#NULL!		1	1	2	1	1	2	1	1
183	4	1	18	1	#NULL!	2		79	1	1	2	60	120	40	1	2	2	2	1	1	2	1	2	1	1	2	2	2	4	4	3		1		2	1	1	2	2	#NULL!		1	1	1	1	1	1	1	1
184	3	2	17	1	#NULL!	2		87	1	1	2	60	120	40	1	2	2	1	1	2	2	2	3	2	2	2	2	2	4	3	1		1		2	2	1	2	2	#NULL!		2	1	1	1	1	1	1	1
185	3	2	17	2	#NULL!	2		90	1	1	2	30	50	60	1	2	2	2	1	1	1	2	3	2	1	2	2	2	4	3	2		2		1	2	1	2	2	#NULL!		1	1	2	1	2	1	1	1
186	3	2	18	2	#NULL!	2		90	1	2	2	20	40	60	1	3	3	2	1	1	2	2	1	2	1	2	2	2	4	4	2		1		2	2	1	1	2	#NULL!		2	1	2	1	1	1	1	1
187	4	2	18	2	#NULL!	2		89	1	1	2	20	30	90	1	3	3	1	1	1	1	2	2	2	1	2	2	2	4	4	2		3		1	2	1	1	1	1		2	1	1	1	1	1	1	1
188	4	2	17	2	#NULL!	2		82	1	1	1	45	60	60	1	2	2	2	1	1	1	2	2	1	1	2	2	2	4	4	1		1		1	1	1	1	1	1		2	1	2	1	1	1	1	1
189	4	2	18	2	#NULL!	2		82	1	2	2	60	30	30	2	5	1	2	1	1	1	2	2	3	3	2	2	2	1	1	4		4		1	2	1	2	1	2		2	1	2	2	2	2	1	1
190	2	2	16	2	#NULL!	2		56	1	2	2	15	30	40	1	3	3	2	1	1	1	2	2	1	1	2	2	2	3	3	3		3		1	2	1	1	1	1		2	1	2	1	1	1	1	1
191	2	2	15	2	#NULL!	2		83	1	2	2	30	45	60	2	4	2	2	1	1	1	2	2	3	3	2	2	2	3	2	3		3		1	1	1	1	1	1		1	1	1	1	1	1	1	1
192	2	2	15	1	#NULL!	2		54	1	2	2	60	60	120	1	3	3	2	1	1	1	2	1	1	1	2	2	2	2	3	1		2		2	1	1	2	1	1		2	1	1	1	1	2	1	1
193	2	1	16	1	#NULL!	2		80	1	1	2	30	20	15	2	1	2	2	1	1	1	1	1	1	1	2	2	2	4	4	1		1		2	2	1	2	1	2		2	1	2	1	1	1	1	1
194	2	1	17	1	#NULL!	2		53	1	1	2	30	60	30	1	2	1	2	1	2	1	1	1	2	1	2	2	2	4	4	1		1		1	1	1	1	1	2		1	1	1	1	1	1	1	1
195	2	1	16	1	#NULL!	2		85	1	1	2	30	60	60	2	5	3	2	1	1	1	2	2	2	2	1	2	2	3	3	1		3		1	2	1	2	1	2		2	1	2	1	1	1	1	1
196	2	2	16	2	#NULL!	2		81	1	2	2	30	60	10	2	2	1	1	1	1	2	1	1	2	1	2	2	2	2	1	2		2		2	1	1	2	1	1		2	1	1	1	1	1	2	2
197	3	1	19	1	#NULL!	1		76	1	1	2	45	20	30	2	2	2	1	1	2	2	1	1	1	1	2	2	2	2	2	1		1		2	2	2	1	1	1		2	1	1	1	2	2	1	1
198	3	1	17	2	#NULL!	2		70	1	2	2	40	60	30	1	3	2	1	2	2	1	2	2	1	2	2	2	2	2	2	2		1		2	1	2	2	2	#NULL!		2	1	1	1	1	1	1	1
199	3	1	18	2	#NULL!	2		81	1	2	2	20	90	45	1	2	1	2	1	1	2	2	1	1	2	2	2	1	2	3	1		2		1	1	1	1	1	2		1	1	1	1	1	1	1	1
200	3	2	17	2	#NULL!	2		83	1	1	2	30	60	30	2	2	1	1	1	1	1	2	1	3	1	2	2	2	2	1	4		3		2	1	1	1	1	2		2	2	2	1	1	2	1	1
201	4	2	18	2	#NULL!	2		85	1	2	2	30	45	60	1	2	3	2	1	1	2	2	3	2	3	1	2	2	3	3	3		3		2	1	2	2	1	1		1	2	1	1	1	1	1	1
202	3	2	18	1	#NULL!	2		53	1	1	2	60	30	30	2	4	2	1	2	1	1	1	1	1	1	2	2	2	3	3	3		2		1	2	1	2	1	2		2	1	1	1	1	1	1	1
203	3	1	19	1	#NULL!	2		62	1	1	2	30	20	15	1	2	1	1	1	1	1	2	2	3	3	2	2	2	1	2	4		4		1	2	1	1	2	#NULL!		2	1	2	2	2	2	2	1
204	2	2	18	1	#NULL!	2		85	2	2	2	60	15	15	1	2	3	1	1	2	1	2	1	3	1	2	2	2	3	2	1		3		1	2	1	1	1	3		1	1	2	1	1	2	1	1
205	3	1	17	2	#NULL!	2		70	1	1	2	20	40	60	1	5	3	1	1	1	1	1	2	1	1	2	2	2	4	4	3		3		1	2	1	2	1	2		1	1	1	1	1	1	1	1
206	3	2	18	2	#NULL!	2		45	1	1	2	60	40	30	2	4	2	1	2	1	1	2	2	2	2	1	2	2	3	3	2		1		1	1	2	2	1	3		1	1	2	1	1	1	1	1
207	3	1	19	2	#NULL!	2		70	1	1	2	30	45	60	1	4	3	2	1	1	1	1	1	1	1	2	2	2	3	1	1		2		2	1	1	1	1	2		1	1	2	1	2	2	1	1
208	3	2	18	1	#NULL!	2		98	1	2	2	40	20	60	1	2	2	2	1	1	2	2	2	1	1	2	2	2	2	1	1		1		1	2	1	2	2	#NULL!		2	1	1	1	2	2	1	1
209	4	2	17	2	#NULL!	2		70	1	1	2	40	30	50	1	4	2	2	1	1	2	2	1	1	1	2	2	2	4	3	1		1		1	1	2	2	2	#NULL!		2	2	1	1	2	2	1	1
210	4	2	17	3	#NULL!	2		80	1	2	2	60	25	20	1	3	2	2	1	1	1	2	1	2	1	1	2	2	2	2	3		2		2	2	2	2	1	3		2	1	1	1	1	1	1	1
211	4	2	19	2	#NULL!	2		79	1	1	2	45	60	35	2	1	2	2	1	1	2	2	1	1	2	2	2	1	1	3	3		2		2	2	1	2	1	1		2	1	1	2	2	2	2	1
212	4	1	19	2	#NULL!	2		89	2	2	2	30	15	30	1	2	2	1	2	1	2	2	1	2	1	2	2	2	1	1	5		4		2	2	1	2	2	#NULL!		2	1	1	1	2	2	2	2
213	4	2	19	3	#NULL!	2		70	1	2	2	60	30	60	1	2	2	1	1	1	2	2	1	1	1	2	2	2	1	1	1		2		2	2	1	2	2	#NULL!		2	1	1	1	1	1	1	1
214	4	1	19	1	#NULL!	2		75	1	2	1	45	30	60	1	1	2	1	2	1	2	2	1	1	1	2	1	1	1	1	4		4		1	2	1	2	2	#NULL!		2	2	2	1	2	2	1	1
215	4	1	18	2	#NULL!	2		87	1	1	2	90	60	60	2	2	2	1	1	1	1	2	2	1	1	2	2	2	2	2	4		4		1	1	2	2	2	#NULL!		2	1	1	1	2	1	1	1
216	4	2	18	1	#NULL!	2		95	1	2	2	20	10	10	1	5	2	2	1	1	1	1	2	1	1	2	1	2	2	2	1		1		2	1	2	1	2	#NULL!		2	2	2	1	2	1	1	1
217	4	2	17	1	#NULL!	2		95	1	2	2	20	30	45	1	3	1	1	1	2	1	1	1	2	2	2	2	2	3	1	3		1		1	2	1	1	1	1		2	1	1	1	2	2	1	1
218	4	2	18	2	#NULL!	2		78	1	2	2	40	40	30	2	2	2	1	1	2	4	1	1	1	1	2	2	2	2	2	3		2		1	2	2	2	2	1		2	2	1	1	1	2	1	1
219	4	1	19	2	#NULL!	2		70	1	1	2	60	30	20	1	5	3	2	2	1	2	2	2	1	1	2	2	2	2	2	3		3		1	2	2	2	2	#NULL!		2	2	2	1	1	2	1	1
220	4	2	18	2	#NULL!	2		70	1	2	1	20	40	30	1	3	2	1	2	1	1	1	2	1	2	2	2	2	3	2	2		1		2	1	2	1	2	#NULL!		1	1	1	1	1	1	1	1
221	3	1	19	1	#NULL!	2		45	1	2	1	40	180	60	1	2	1	1	1	1	1	2	2	2	2	2	2	2	2	2	2		1		1	1	1	2	2	#NULL!		1	2	2	2	1	1	1	1
222	4	1	18	1	#NULL!	2		87	1	2	2	20	30	120	1	1	1	2	1	1	2	2	3	2	1	2	2	2	2	2	1		2		2	2	1	2	1	1		1	1	1	1	2	2	1	1
223	4	1	19	2	#NULL!	2		83	1	2	2	30	60	60	2	3	2	2	2	1	1	1	2	2	1	2	1	1	2	1	2		3		1	2	2	2	2	#NULL!		2	1	1	1	2	2	1	1
224	4	2	16	2	#NULL!	2		73	1	1	2	30	30	120	1	2	3	1	1	1	1	2	2	2	1	2	2	2	3	2	1		1		1	2	1	2	2	#NULL!		2	1	1	1	2	1	1	2
225	4	1	18	2	#NULL!	2		95	1	1	2	30	130	60	2	4	3	2	1	1	2	2	2	2	1	2	2	2	4	4	1		1		1	2	1	1	2	#NULL!		2	1	1	1	1	1	1	1
226	2	1	17	2	#NULL!	2		75	1	2	2	30	45	30	2	2	2	1	1	1	1	2	1	1	1	2	2	2	2	2	3		3		2	1	1	1	1	2		2	1	1	1	2	2	1	1
227	4	1	18	1	#NULL!	2		72	1	1	2	60	180	130	1	2	1	1	1	1	1	1	1	2	1	2	2	2	2	4	1		2		1	2	1	2	2	#NULL!		1	1	2	1	1	2	2	1
228	4	2	19	2	#NULL!	2		76	1	1	2	30	30	60	1	2	2	2	1	1	5	2	2	2	1	2	2	2	2	2	1		2		1	1	1	1	2	#NULL!		2	1	1	1	2	2	1	1
229	4	1	18	2	#NULL!	2		86	1	2	2	60	60	120	1	4	2	1	1	1	2	2	1	3	1	2	2	2	2	1	4		4		2	2	1	2	1	1		1	1	2	1	2	2	1	1
230	4	1	17	1	#NULL!	2		71	1	1	2	60	60	30	1	1	1	1	2	1	1	2	2	1	1	2	2	2	1	1	4		4		1	2	1	2	2	#NULL!		2	1	2	1	2	2	1	1
231	4	1	17	1	#NULL!	2		86	1	1	2	90	180	130	2	3	3	2	1	1	1	2	1	2	1	1	2	1	2	2	2		4		1	1	2	1	2	#NULL!		2	1	1	1	1	1	1	1
232	4	1	19	2	#NULL!	2		80	1	1	2	20	20	30	1	1	2	2	2	1	1	2	1	2	1	2	2	2	1	1	3		2		1	2	1	2	1	2		1	2	1	1	2	1	1	1
233	2	2	17	2	#NULL!	2		78	1	2	2	60	60	120	1	3	1	1	1	1	2	2	1	1	1	1	2	2	1	3	2		5		1	2	1	1	2	#NULL!		1	1	2	2	2	2	2	1
234	4	2	19	2	#NULL!	2		76	1	1	2	50	180	180	2	3	2	1	1	1	2	2	2	1	1	2	2	2	1	2	2		2		2	1	2	2	2	#NULL!		1	2	2	2	2	2	2	1
235	2	2	17	1	#NULL!	2		75	1	1	2	45	15	30	1	2	2	1	1	1	2	2	1	1	1	2	2	2	2	2	1		1		1	2	2	1	2	#NULL!		2	1	2	1	1	1	1	1
236	2	2	17	1	#NULL!	2		57	1	2	2	40	60	30	1	2	1	1	1	1	1	2	2	1	1	2	2	2	2	4	1		2		2	1	1	2	1	2		2	2	2	2	1	1	1	1
237	2	2	17	1	#NULL!	2		83	1	2	#NULL!	40	20	30	2	4	2	1	1	1	2	1	1	2	1	2	2	2	2	2	4		4		1	2	1	2	2	#NULL!		1	1	1	1	2	2	1	1
238	2	2	16	1	#NULL!	2		61	1	1	2	50	20	60	1	4	3	1	1	1	8	1	1	2	1	2	2	2	4	4	1		1		1	2	1	1	2	#NULL!		2	2	1	1	1	1	1	1
239	2	1	17	1	#NULL!	2		67	1	2	2	30	30	20	2	5	2	1	2	1	5	2	1	2	1	2	2	2	2	1	2		3		1	2	2	1	2	#NULL!		1	1	1	1	2	1	1	1
240	2	2	15	2	#NULL!	2		63	1	2	2	30	30	40	1	3	1	2	1	1	1	2	1	2	1	2	2	2	4	1	2		1		1	2	2	2	2	#NULL!		2	1	1	1	1	2	1	1
241	4	1	18	1	#NULL!	2		86	1	2	2	30	30	30	1	3	2	1	2	1	1	2	1	1	2	2	2	2	1	4	2		1		1	2	2	2	2	#NULL!		2	1	1	1	1	2	1	1
242	2	2	19	1	#NULL!	2		89	2	2	2	60	30	60	1	4	3	2	1	1	1	1	1	1	2	1	2	2	1	2	1		2		2	2	1	2	2	#NULL!		2	1	2	1	2	2	1	1
243	2	2	17	1	#NULL!	2		76	1	2	2	30	45	60	1	4	1	1	1	1	6	1	1	2	1	2	2	2	2	3	4		1		1	1	1	2	2	#NULL!		1	1	1	1	1	1	1	1
244	2	2	16	1	#NULL!	2		64	1	2	2	60	10	30	1	2	3	2	1	1	1	2	3	3	1	2	2	2	3	3	3		1		2	2	1	1	1	1		2	1	2	1	2	2	1	1
245	2	2	16	2	#NULL!	2		60	1	2	2	34	40	20	1	2	2	2	1	1	1	2	2	2	1	2	2	2	3	1	1		2		1	2	1	2	2	#NULL!		2	1	2	1	2	2	1	1
246	2	1	17	2	#NULL!	2		63	1	2	2	20	20	30	1	1	1	1	1	1	3	2	2	2	1	2	2	2	3	2	2		1		1	2	2	2	2	#NULL!		2	1	1	2	1	2	2	1
247	4	2	18	1	#NULL!	2		80	1	1	2	40	60	180	1	2	2	2	1	1	1	1	2	2	1	2	2	2	4	4	1		1		1	1	1	1	2	#NULL!		2	1	2	1	1	1	1	1
248	2	1	16	1	#NULL!	2		85	2	1	2	30	40	60	2	3	3	2	1	1	1	1	1	1	1	2	2	2	3	4	3		2		1	1	2	2	2	#NULL!		2	1	1	1	1	1	1	1
249	2	2	15	2	#NULL!	2		50	1	1	2	30	60	60	1	2	2	2	1	1	1	1	2	2	2	2	2	2	3	2	1		3		1	2	1	1	1	2		1	1	1	1	2	2	1	1
250	4	1	19	1	#NULL!	2		84	1	1	2	60	180	45	1	4	3	2	2	1	1	1	1	2	1	2	2	2	2	2	4		1		1	2	1	1	1	1		1	1	1	1	2	2	1	1
251	2	1	16	2	#NULL!	2		89	1	2	2	30	90	45	2	3	3	2	1	1	2	2	3	1	2	2	2	2	3	2	3		3		1	1	1	2	2	#NULL!		2	1	2	1	2	2	1	1
252	2	2	17	1	#NULL!	2		76	1	2	2	60	35	40	1	3	3	2	1	1	1	1	1	1	1	2	2	2	4	3	1		1		1	1	2	1	2	#NULL!		2	1	2	1	1	1	1	1
253	2	2	16	2	#NULL!	2		93	1	2	2	30	60	45	2	3	3	2	1	1	2	2	2	2	1	2	2	2	3	3	1		4		1	1	2	2	2	#NULL!		2	1	2	1	2	1	1	1
254	2	1	16	2	#NULL!	2		85	1	2	2	30	10	30	2	6	2	2	1	1	1	1	2	1	1	2	2	2	4	3	1		2		1	2	1	2	2	#NULL!		2	2	1	1	1	1	2	1
255	2	2	19	1	#NULL!	2		78	1	2	1	60	35	30	1	1	1	2	2	2	2	2	2	1	1	1	1	1	4	4	3		3		1	1	1	2	2	#NULL!		2	1	1	1	1	1	1	1
256	3	1	18	2	#NULL!	2		89	1	1	2	90	45	60	2	1	2	2	1	1	1	2	2	2	3	2	2	2	2	1	1		1		1	2	2	2	2	#NULL!		1	2	2	2	2	2	1	1
257	3	1	19	2	#NULL!	2		98	1	2	2	30	30	30	1	2	2	2	2	1	2	1	2	2	1	2	2	2	2	1	2		2		2	2	2	2	2	#NULL!		2	2	1	1	1	2	1	1
258	2	2	16	1	#NULL!	2		91	1	2	#NULL!	40	30	60	1	6	3	2	1	1	1	2	2	3	1	2	2	2	4	3	1		1		1	1	1	1	1	1		1	1	1	1	1	1	1	1
259	2	2	17	1	#NULL!	2		80	1	2	#NULL!	90	120	120	1	4	2	2	1	1	1	2	2	2	1	2	2	2	4	3	3		1		2	1	1	1	1	1		1	1	2	1	1	1	1	1
260	2	1	16	1	#NULL!	2		78	2	1	2	40	30	45	1	2	2	1	1	1	1	1	1	1	1	2	2	2	1	1	2		1		1	2	1	1	2	#NULL!		1	2	2	2	1	1	2	1
261	2	1	16	1	#NULL!	2		86	1	1	2	90	60	30	2	1	2	2	1	1	1	1	2	1	2	2	2	2	4	4	1		2		2	1	1	1	2	#NULL!		1	1	2	1	1	1	1	1
262	2	2	17	1	#NULL!	2		83	1	2	2	20	30	30	1	2	1	2	1	1	1	2	2	3	1	2	2	2	4	4	3		1		1	2	1	2	2	#NULL!		2	1	2	1	1	1	1	1
263	2	1	17	2	#NULL!	2		83	1	1	1	20	60	60	2	3	1	2	1	1	1	1	2	1	1	2	2	2	4	2	2		1		2	1	1	2	1	2		1	1	1	1	2	2	1	1
264	2	1	16	1	#NULL!	2		83	1	1	2	60	60	20	1	2	2	2	1	1	1	2	1	2	1	2	2	2	4	4	1		1		2	1	1	1	2	#NULL!		1	1	2	1	1	1	1	1
265	2	2	16	1	#NULL!	2		89	1	1	2	20	30	30	2	2	2	2	1	1	1	2	2	3	3	2	2	2	3	4	2		4		1	1	1	2	2	#NULL!		1	1	2	1	1	1	1	1
266	2	2	16	2	#NULL!	2		82	1	2	2	20	30	50	1	3	2	1	1	1	2	1	3	1	1	2	2	2	4	4	1		1		1	2	2	1	2	#NULL!		2	1	2	1	1	1	1	1
267	2	2	16	3	#NULL!	2		91	1	1	2	20	45	20	1	3	3	1	1	1	1	2	3	1	2	2	2	2	4	2	3		3		1	2	1	2	2	#NULL!		1	1	2	1	1	1	1	1
268	2	1	17	1	#NULL!	2		90	1	2	2	20	20	45	2	2	2	1	1	1	2	1	2	2	2	2	2	2	3	4	3		1		2	1	1	2	1	1		1	1	1	1	1	1	1	1
269	2	1	17	1	#NULL!	2		82	1	1	2	60	15	180	1	3	3	2	2	1	2	2	2	2	1	2	2	2	2	3	3		2		2	1	1	1	1	1		1	2	2	1	1	2	1	1
270	2	2	16	1	#NULL!	2		95	1	1	2	90	30	60	1	2	2	2	1	1	1	2	2	3	2	2	2	2	4	4	1		1		1	1	1	1	1	2		2	1	1	1	1	1	1	1
271	3	2	17	2	#NULL!	2		68	1	2	2	30	30	30	1	3	2	2	1	1	1	1	1	1	2	2	2	2	4	2	1		3		1	2	2	2	2	#NULL!		2	1	1	1	2	2	1	1
272	2	2	17	2	#NULL!	2		52	1	1	2	90	40	45	2	3	3	1	2	1	1	2	2	1	3	2	2	2	2	1	3		1		2	1	1	1	1	1		1	1	1	2	2	1	1	1
273	2	1	18	2	#NULL!	2		92	1	1	2	30	10	20	1	2	2	2	1	1	1	2	2	1	1	2	2	2	1	2	1		3		1	2	2	1	1	2		1	1	1	1	2	1	1	1
274	3	1	19	1	#NULL!	2		86	1	2	1	60	45	40	1	6	3	1	1	1	6	2	1	1	1	2	2	2	3	4	1		1		1	2	1	2	1	1		1	1	1	1	1	1	1	1
275	3	2	17	2	#NULL!	2		90	1	2	2	60	30	15	1	3	3	1	2	1	1	2	2	2	2	2	2	2	4	4	1		1		2	1	2	1	1	3		2	1	1	1	1	1	1	1
276	3	2	19	1	#NULL!	2		64	2	1	1	30	40	15	1	2	1	1	1	1	3	2	2	1	1	2	2	2	1	1	5		5		1	2	1	2	2	#NULL!		2	1	1	2	1	1	2	2
277	3	1	16	2	#NULL!	2		65	1	2	2	60	20	30	2	2	1	2	2	1	1	1	1	1	1	2	2	2	4	2	2		1		1	2	1	1	2	#NULL!		1	2	1	1	1	1	2	1
278	3	1	18	2	#NULL!	2		61	1	2	2	30	40	20	2	6	2	2	1	1	2	2	1	1	2	2	2	2	3	4	1		1		2	2	1	1	1	2		1	2	1	1	2	1	1	1
279	3	2	18	1	#NULL!	2		63	1	1	2	60	30	30	1	2	3	1	2	1	2	2	1	2	2	2	2	2	3	2	3		3		1	2	1	1	2	#NULL!		2	1	1	1	2	2	1	2
280	3	2	18	1	#NULL!	2		78	1	1	2	30	60	60	1	3	2	1	1	1	1	2	1	2	1	2	2	2	1	1	1		2		2	2	2	2	2	#NULL!		1	1	2	2	2	2	2	1
281	3	2	17	1	#NULL!	2		78	1	1	2	90	180	180	1	5	2	2	1	1	1	2	2	3	1	2	2	2	3	3	1		1		1	2	1	2	2	#NULL!		1	1	2	1	2	1	1	1
282	3	2	18	1	#NULL!	2		77	1	2	2	60	10	60	1	3	3	1	1	1	1	2	1	3	1	2	2	2	2	3	2		2		2	2	2	2	2	#NULL!		2	2	1	2	1	1	1	1
283	3	2	18	2	#NULL!	2		56	2	1	2	40	10	15	1	3	3	2	1	1	1	2	1	1	2	2	2	1	1	2	1		2		1	2	1	2	2	#NULL!		2	2	1	2	2	2	1	1
284	3	2	17	2	#NULL!	2		80	1	2	2	20	35	40	2	3	1	2	1	1	1	2	1	2	1	2	2	2	3	3	3		1		1	1	1	1	1	3		1	2	1	2	2	1	1	1
285	3	2	17	1	#NULL!	2		79	1	2	2	35	10	30	1	3	2	2	2	1	2	2	2	2	3	2	2	2	3	3	3		1		1	1	1	2	2	#NULL!		2	1	1	1	1	2	1	1
286	3	1	16	2	#NULL!	2		75	1	1	1	40	30	40	2	5	3	2	2	1	2	1	2	2	2	2	2	2	2	2	2		2		2	2	2	2	2	#NULL!		2	2	1	2	2	1	2	1
287	3	1	17	1	#NULL!	2		61	1	1	2	30	30	60	2	3	1	1	1	1	2	2	2	2	2	2	2	2	3	3	3		3		1	1	1	2	1	2		2	1	2	1	1	1	1	2
288	3	2	16	1	#NULL!	2		80	1	2	2	30	40	130	1	2	2	2	1	2	1	2	2	3	3	1	2	2	4	2	1		2		1	1	2	2	2	#NULL!		2	1	1	1	1	2	1	1
289	3	2	17	2	#NULL!	2		68	1	2	2	20	20	40	1	3	2	2	2	1	1	1	1	2	2	1	1	1	2	2	2		1		2	2	2	2	2	#NULL!		1	1	2	1	1	2	1	1
290	3	2	17	1	#NULL!	2		76	1	2	2	40	35	60	1	3	3	2	2	1	1	2	2	3	1	2	2	2	3	2	1		1		1	2	1	2	1	2		2	1	1	1	2	2	1	1
291	3	2	17	1	#NULL!	2		68	1	2	#NULL!	60	30	120	2	3	1	1	1	1	1	2	2	2	1	2	2	2	4	3	1		3		2	2	1	2	2	#NULL!		2	1	2	1	1	2	1	1
292	3	1	17	3	#NULL!	2		75	1	1	2	45	35	30	1	3	2	1	1	1	2	2	2	2	2	2	2	2	3	2	2		3		1	2	1	2	1	2		2	1	1	1	2	2	1	1
293	3	2	17	1	#NULL!	2		93	1	2	2	60	40	20	1	2	2	1	1	2	1	2	2	3	1	2	2	2	4	4	1		1		2	1	1	2	2	#NULL!		2	1	2	1	1	1	1	1
294	3	2	17	1	#NULL!	2		65	2	1	2	45	30	25	1	2	1	1	1	1	1	2	3	3	3	1	2	1	4	3	3		1		1	1	1	2	1	1		2	1	2	1	1	1	2	1
295	3	1	17	1	#NULL!	2		92	1	1	2	30	15	30	2	3	2	2	1	2	2	1	2	3	2	2	2	2	4	4	1		2		2	1	2	2	2	#NULL!		2	2	2	1	1	1	2	2
296	3	1	17	1	#NULL!	2		83	1	2	1	10	45	20	2	3	2	1	1	2	1	2	2	3	3	2	2	2	4	2	1		3		1	1	1	2	2	#NULL!		1	1	1	1	2	1	1	1
297	4	2	19	2	#NULL!	2		68	1	2	2	60	25	30	1	3	2	1	1	1	1	2	1	2	1	2	2	2	2	2	2		2		2	1	2	1	1	1		2	1	1	1	2	2	1	1
298	3	2	17	1	#NULL!	2		98	1	2	2	30	35	30	1	4	2	2	2	2	1	1	1	2	1	2	2	2	4	4	2		1		2	2	2	1	2	#NULL!		2	1	2	1	1	1	2	1
299	4	1	19	1	#NULL!	2		65	1	1	2	30	130	180	2	4	2	1	1	1	1	1	1	1	2	2	2	2	1	2	2		2		1	2	1	1	1	2		2	2	1	1	2	1	1	1
300	4	2	18	3	#NULL!	2		76	1	2	1	40	60	60	2	3	2	1	1	1	1	2	1	1	1	2	2	2	2	2	2		2		2	1	2	2	1	2		2	1	1	1	2	2	1	1
301	4	1	18	1	#NULL!	2		99	1	2	2	60	40	10	1	3	3	2	1	2	2	1	1	1	2	2	2	2	1	1	3		3		1	2	1	2	1	2		2	1	2	1	1	1	1	1
302	4	1	19	2	#NULL!	2		67	1	2	1	60	60	180	1	2	2	2	1	1	2	2	2	2	2	2	1	2	3	2	2		2		2	1	2	2	2	#NULL!		2	2	1	2	2	2	1	1
303	4	2	18	1	#NULL!	2		90	1	2	2	40	30	30	1	2	2	1	1	1	1	2	2	1	1	2	2	2	2	2	3		3		1	2	1	2	2	#NULL!		1	1	1	1	1	1	2	1
304	4	2	18	2	#NULL!	2		64	1	2	2	35	45	60	1	3	2	1	1	1	1	2	2	2	1	2	2	2	1	2	3		3		2	2	1	1	2	#NULL!		1	1	2	1	2	2	1	1
305	4	2	19	2	#NULL!	2		69	1	1	2	20	15	60	1	3	2	1	1	1	1	2	1	2	1	2	2	2	3	2	3		3		1	2	1	2	2	#NULL!		2	2	1	2	1	1	2	1
306	3	1	17	3	#NULL!	2		91	1	1	2	60	120	20	1	2	1	2	1	1	1	2	2	2	1	2	2	2	3	3	1		1		2	2	1	2	1	1		1	1	2	1	1	2	1	1
307	2	1	16	1	#NULL!	2		86	1	2	2	60	120	60	2	2	1	2	1	1	2	2	2	2	1	2	2	2	3	2	3		3		1	2	1	1	1	1		2	1	2	1	1	2	1	1
308	2	2	16	1	#NULL!	2		75	1	1	2	60	30	30	1	4	2	1	1	1	1	2	2	3	3	2	2	2	4	4	3		3		2	1	2	2	2	#NULL!		1	1	1	1	1	1	1	1
309	2	1	16	1	#NULL!	2		82	1	2	2	60	35	30	2	3	2	2	1	1	2	2	2	2	2	2	2	2	4	4	1		1		1	1	2	1	1	4		2	1	1	1	1	2	1	1
310	3	2	17	1	#NULL!	2		96	1	2	2	30	45	120	1	4	3	2	1	2	2	2	2	3	1	2	2	2	4	4	1		1		2	2	1	2	1	3		1	1	2	1	1	1	1	1
311	2	1	16	2	#NULL!	2		95	1	2	2	30	30	30	2	2	2	2	1	1	1	2	2	2	1	2	2	2	4	3	2		2		2	2	1	2	2	#NULL!		2	1	1	1	1	2	1	1
312	2	2	16	1	#NULL!	2		98	1	1	2	60	45	40	2	4	3	2	1	1	1	2	2	2	1	2	2	2	4	4	1		1		1	2	1	2	2	#NULL!		1	1	2	1	1	1	1	1
313	4	2	18	1	#NULL!	2		83	1	2	2	45	120	30	2	3	3	2	1	1	1	2	1	1	1	2	2	2	4	4	1		1		1	2	1	2	1	3		2	1	2	1	1	1	1	1
314	4	2	18	1	#NULL!	2		92	1	1	2	90	30	20	2	2	2	2	1	2	1	2	2	2	1	2	2	2	4	4	1		1		2	1	1	1	2	#NULL!		1	1	2	1	1	1	1	1
315	4	2	18	1	#NULL!	2		93	1	1	2	90	40	40	2	3	3	2	1	1	1	2	1	3	2	2	2	2	4	4	1		1		1	1	1	1	2	#NULL!		2	1	1	1	1	1	1	1
316	4	1	17	2	#NULL!	2		89	1	1	2	60	30	60	1	2	2	2	1	1	1	2	2	2	2	2	2	2	4	4	1		1		2	1	1	2	1	3		2	1	1	1	1	2	1	1
317	4	2	18	1	#NULL!	2		89	1	2	2	90	40	60	1	2	2	2	1	1	1	2	2	3	1	2	2	2	4	4	1		1		2	2	1	2	1	1		2	1	1	1	1	1	1	1
318	4	2	18	1	#NULL!	2		90	1	1	2	90	30	15	2	3	3	2	2	1	2	2	2	2	2	2	2	2	4	4	2		1		2	1	1	1	1	3		1	1	1	1	1	1	1	1
319	4	1	18	1	#NULL!	2		84	1	1	2	30	10	30	2	3	2	2	2	1	1	2	2	2	1	2	2	2	3	3	3		2		2	2	2	1	1	1		2	1	1	1	1	1	1	1
320	4	2	19	1	#NULL!	2		95	1	1	2	20	30	20	2	3	3	2	1	1	1	2	1	2	1	2	2	2	4	4	1		3		1	1	1	1	1	3		2	1	1	1	1	1	1	1
321	4	2	18	3	#NULL!	2		91	1	2	2	40	60	60	2	3	3	2	1	1	1	2	3	1	2	2	2	2	3	3	3		1		2	2	1	2	1	1		2	1	1	1	1	1	1	1
322	4	2	18	1	#NULL!	2		93	1	1	2	60	20	40	2	3	3	2	2	1	2	2	3	1	2	2	2	2	4	1	1		1		2	1	1	1	2	#NULL!		2	1	1	1	1	1	1	1
323	4	2	18	2	#NULL!	2		92	1	2	2	90	60	90	2	5	2	2	2	1	2	2	1	2	1	2	2	2	4	4	1		1		2	1	1	2	2	#NULL!		2	1	1	1	1	2	1	1
324	4	1	19	2	#NULL!	2		90	1	1	2	20	45	40	2	2	2	2	2	2	1	2	1	2	2	2	2	2	4	4	1		1		1	1	2	2	1	1		1	1	2	1	1	1	1	1
325	4	1	19	2	#NULL!	2		79	1	1	2	40	60	45	1	3	3	1	1	1	2	2	1	1	1	2	2	2	2	1	3		3		1	2	1	2	1	2		2	1	2	1	2	2	1	1
326	4	1	19	1	#NULL!	2		78	1	2	2	60	45	40	1	2	2	2	1	1	1	1	1	2	2	2	2	2	1	1	3		3		2	2	1	1	2	#NULL!		2	1	1	2	2	2	1	1
327	4	2	19	1	#NULL!	2		55	1	2	2	15	10	10	1	2	2	2	1	1	1	2	2	2	3	2	2	2	1	1	1		1		1	1	1	2	1	1		2	2	2	1	2	2	1	1
328	4	1	19	1	#NULL!	2		90	1	2	2	20	120	60	2	1	2	1	1	2	2	2	3	3	3	2	2	2	2	1	3	3	2		1	2	2	2	2	#NULL!		2	1	1	1	1	1	1	1
329	4	2	19	2	#NULL!	2		79	2	1	1	40	20	30	1	2	3	1	1	1	1	2	1	1	1	2	2	2	1	1	2		3		1	1	1	2	2	#NULL!		2	2	2	1	1	2	2	1
330	4	2	19	2	#NULL!	2		54	2	1	2	30	60	60	1	2	1	1	1	1	2	1	1	1	2	2	2	2	1	1	3		3		1	2	1	2	2	#NULL!		2	2	1	1	1	2	1	1
331	4	1	19	2	#NULL!	2		73	1	2	2	20	60	180	1	4	3	2	1	1	1	1	2	1	1	2	2	2	3	2	3		5		1	2	1	2	2	#NULL!		2	1	2	1	1	1	1	1
332	4	1	19	3	#NULL!	2		78	1	2	#NULL!	90	60	60	2	4	3	2	1	1	1	2	1	2	1	2	2	2	2	2	3		2		2	1	2	1	2	#NULL!		2	1	2	1	1	2	1	1
333	4	2	18	2	#NULL!	2		70	1	2	2	40	30	30	1	3	2	1	1	1	1	1	3	2	1	1	1	1	4	2	1		2		2	1	1	1	1	2		2	1	2	1	1	2	1	1
334	4	2	18	1	#NULL!	2		67	1	1	2	30	30	30	2	5	3	2	1	1	1	2	1	2	1	2	2	2	3	2	3		3		1	1	1	2	2	#NULL!		2	1	1	1	2	2	1	1
335	4	1	19	2	#NULL!	2		79	1	2	2	40	30	30	1	1	2	2	1	1	1	1	2	2	3	2	2	2	1	1	3		3		1	2	1	2	2	#NULL!		2	1	2	2	2	2	1	1
336	4	1	19	1	#NULL!	2		79	1	2	2	30	20	60	1	1	3	1	1	2	1	2	1	2	1	2	2	2	3	2	1		3		2	2	1	2	2	#NULL!		2	1	1	1	2	1	1	1
337	4	1	19	2	#NULL!	2		89	1	2	2	60	30	30	1	2	2	1	1	1	1	2	2	2	1	2	2	2	2	2	4		4		2	1	1	2	2	#NULL!		2	1	2	1	2	2	1	1
338	4	2	19	2	#NULL!	2		71	1	2	2	45	15	30	2	6	3	1	1	1	1	1	1	1	1	2	2	2	4	3	1		1		1	2	1	1	1	1		1	1	2	1	1	2	1	1
339	3	1	17	1	#NULL!	2		88	1	2	2	20	30	60	1	2	1	2	2	1	2	2	2	3	1	2	2	2	4	4	1		1		2	1	1	2	1	1		1	1	1	1	2	2	1	1
340	2	2	17	1	#NULL!	2		95	1	2	2	90	60	30	2	2	1	1	1	1	2	2	2	1	2	2	2	2	4	3	3		3		1	1	1	1	1	1		2	1	2	1	2	2	1	1
341	2	2	16	3	#NULL!	2		94	1	2	2	30	20	60	2	3	3	2	1	1	1	2	2	2	2	2	2	2	4	4	3		1		2	1	2	1	1	2		2	1	2	1	1	1	1	1
342	2	1	16	1	#NULL!	2		83	1	1	2	90	45	60	1	4	2	2	1	1	1	2	2	3	2	1	2	2	3	4	1		2		2	1	2	2	1	1		1	1	2	1	1	1	1	1
343	2	1	17	1	#NULL!	2		83	1	1	2	60	130	40	1	2	2	1	1	1	1	2	2	2	1	2	2	2	4	4	3		3		2	1	1	1	2	#NULL!		2	1	2	1	1	1	1	1
344	3	2	17	1	#NULL!	2		94	1	1	2	50	30	40	1	4	3	2	2	1	2	2	2	3	2	2	2	2	4	1	3		1		2	1	1	1	2	#NULL!		2	1	2	1	2	2	1	1
345	3	2	18	1	#NULL!	2		72	1	1	2	20	60	180	1	6	3	1	1	1	1	1	1	1	1	2	2	2	2	2	3		4		1	1	1	1	1	2		2	1	1	1	1	2	1	1
346	3	1	19	2	#NULL!	2		90	1	2	2	30	90	45	2	1	1	2	1	1	1	2	1	1	1	2	2	2	2	1	5		2		1	2	1	1	2	#NULL!		2	1	1	1	1	2	2	1
347	3	2	19	1	#NULL!	2		71	1	2	#NULL!	30	60	20	1	4	1	2	1	1	1	2	1	1	1	2	2	2	2	3	1		1		1	1	2	2	2	#NULL!		2	1	1	1	2	1	1	1
348	3	2	18	1	#NULL!	2		50	1	1	2	30	60	60	1	4	1	2	1	1	1	1	1	2	1	2	2	2	3	4	4		1		1	2	1	1	1	2		2	1	2	1	1	2	1	1
349	3	2	17	1	#NULL!	2		67	1	2	2	30	30	60	2	3	2	2	2	1	2	2	2	2	1	2	2	2	4	3	1		3		1	2	1	1	1	2		2	1	1	1	2	1	1	1
350	3	2	16	1	#NULL!	2		53	1	1	2	60	50	120	1	3	1	1	1	1	1	2	2	2	1	2	2	2	3	1	1		5		1	1	1	2	2	#NULL!		1	1	2	1	2	2	1	1
351	3	2	19	2	#NULL!	2		89	1	1	2	30	130	30	1	3	2	2	1	1	1	2	1	2	2	2	2	2	4	4	1		1		1	1	2	1	1	1		2	1	2	1	1	1	1	1
352	3	1	17	2	#NULL!	2		90	1	2	2	50	120	60	1	6	3	#NULL!	2	1	1	1	2	1	2	2	2	2	4	3	1		3		2	1	1	1	1	2		1	1	1	1	1	1	1	1
353	4	1	19	2	#NULL!	2		70	1	1	2	40	15	20	1	6	1	2	2	1	1	1	1	2	1	2	2	2	2	1	1		1		1	1	2	1	1	1		1	1	1	1	1	2	1	1
354	3	2	19	1	#NULL!	2		71	1	1	2	60	30	45	2	2	1	1	1	1	1	2	1	1	1	2	2	2	3	2	4		3		1	2	2	1	2	#NULL!		2	1	1	1	1	2	1	1
355	2	2	18	1	#NULL!	2		50	1	1	2	40	15	30	2	3	1	1	1	2	1	2	1	1	2	2	2	1	3	4	2		2		1	2	1	1	1	2		2	2	2	2	1	1	2	1
356	3	2	18	1	#NULL!	2		70	2	2	2	40	30	20	1	5	2	1	1	1	1	1	3	1	1	2	1	2	4	3	3		1		1	1	1	2	2	#NULL!		2	1	1	1	1	1	1	1
357	3	2	17	2	#NULL!	1		74	1	2	1	30	30	40	2	1	2	1	2	1	2	2	1	1	2	1	2	1	1	2	1		1		1	2	1	2	1	3		2	1	2	1	2	1	1	2
358	3	1	17	3	#NULL!	2		50	1	2	2	90	30	15	2	2	2	1	1	1	1	1	1	1	#NULL!	1	1	1	1	1	1		1		1	1	1	1	1	1		1	1	2	2	2	2	2	1
359	3	2	17	1	#NULL!	2		85	1	1	2	40	10	30	1	3	2	2	1	1	1	2	1	1	2	2	2	2	4	4	1		1		1	2	1	2	2	#NULL!		2	1	1	1	1	1	1	1
360	3	2	17	1	#NULL!	2		56	1	1	2	60	45	30	1	2	2	1	2	1	2	1	2	1	1	2	2	2	4	4	1		4		1	1	1	1	2	#NULL!		2	2	1	2	1	1	1	1
361	3	1	17	2	#NULL!	2		83	1	2	2	30	45	60	1	2	2	2	1	1	1	1	2	2	2	2	2	2	2	1	2		2		1	1	1	2	2	#NULL!		1	2	1	2	2	1	1	1
362	3	1	17	1	#NULL!	2		83	1	2	2	15	30	180	1	2	1	1	2	1	2	1	2	1	2	2	2	2	3	3	1		1		1	2	2	2	2	#NULL!		1	1	2	1	2	1	1	1
363	4	2	17	2	#NULL!	2		51	1	1	2	30	45	30	1	2	1	2	1	1	2	1	2	1	2	2	2	2	2	2	2		2		2	2	1	1	1	2		2	1	2	1	1	2	1	1
364	4	1	18	2	#NULL!	2		80	1	1	2	10	15	15	2	3	1	2	2	1	2	2	1	1	1	2	2	2	2	2	3		1		2	2	1	2	2	#NULL!		2	2	1	1	2	2	1	1
365	4	1	18	1	#NULL!	2		83	2	2	2	30	60	180	2	1	2	1	1	1	2	1	2	2	2	2	2	2	4	4	1		1		1	2	1	1	1	2		2	1	1	1	1	1	1	1
366	4	1	19	1	#NULL!	2		54	1	1	2	30	30	40	1	2	2	1	1	1	7	2	1	1	1	2	2	2	4	2	2		2		1	2	1	1	1	1		1	1	1	2	1	2	1	1
367	4	2	18	1	#NULL!	2		75	2	1	2	30	180	180	2	2	1	1	1	1	2	2	1	2	1	2	2	2	1	1	3		3		1	2	1	2	2	#NULL!		2	1	1	2	1	1	1	1
368	4	1	18	1	#NULL!	2		87	1	2	#NULL!	90	60	180	2	2	2	2	1	2	1	2	2	3	3	2	2	2	3	2	3		3		2	2	2	2	2	#NULL!		2	1	1	1	2	2	1	1
369	4	1	18	1	#NULL!	2		50	1	1	2	30	30	30	1	6	3	1	1	1	1	1	3	2	1	2	2	2	3	2	1		2		1	2	1	2	1	2		2	1	1	1	2	2	1	1
370	4	2	17	2	#NULL!	2		85	1	2	#NULL!	35	30	10	1	4	2	1	1	1	1	2	1	1	1	2	2	2	2	4	4		1		1	2	1	2	1	2		1	1	1	1	2	2	1	1
371	4	1	18	2	#NULL!	2		75	1	2	2	90	60	60	1	1	2	2	1	1	1	2	1	2	1	2	2	2	4	3	1		2		2	2	1	1	1	1		2	1	2	1	1	1	1	1
372	4	2	18	1	#NULL!	2		70	1	2	2	30	45	20	1	1	1	1	2	1	1	1	2	1	3	1	2	1	2	2	2		1		1	2	1	2	1	1		2	1	1	2	2	2	1	1
373	4	1	17	1	#NULL!	2		63	1	2	2	15	30	120	1	1	2	2	1	1	1	2	2	1	2	1	2	1	2	1	1		1		1	1	2	2	2	#NULL!		2	1	2	1	2	2	1	1
374	4	2	19	1	#NULL!	2		75	1	2	2	30	45	35	1	3	1	2	1	2	1	2	2	3	1	2	1	2	4	1	3		3		1	1	1	2	2	#NULL!		2	1	1	1	2	2	1	1
375	4	2	18	1	#NULL!	2		80	1	1	2	30	50	180	2	2	2	2	1	1	1	2	1	3	1	2	2	2	2	1	1		1		2	2	1	1	2	#NULL!		2	1	2	1	1	2	1	1
376	4	1	18	1	#NULL!	2		70	1	2	2	90	60	90	1	3	1	1	1	1	2	1	1	1	2	2	2	2	4	4	1		2		1	1	1	2	1	2		2	1	1	1	1	1	1	1
377	4	2	19	1	#NULL!	2		75	1	1	2	60	40	60	2	4	3	1	1	1	1	2	1	1	1	2	2	2	4	4	1		2		2	1	2	1	2	#NULL!		1	1	1	1	2	2	1	1
378	4	1	19	1	#NULL!	2		78	1	1	2	60	30	15	2	2	1	2	1	1	1	1	2	2	2	2	2	2	1	3	1		2		1	1	1	2	1	2		1	1	2	1	2	2	1	1
379	4	1	18	2	#NULL!	2		76	1	2	2	40	20	50	2	3	3	1	2	2	2	2	1	1	1	2	2	1	1	2	2		3		1	2	2	2	1	1		2	1	1	1	2	2	1	1
380	4	1	19	2	#NULL!	2		70	1	2	2	90	60	60	1	2	3	2	1	1	2	2	2	3	3	1	2	1	2	2	1		3		2	1	2	1	2	#NULL!		2	2	2	2	2	1	1	2
381	3	2	17	2	#NULL!	2		60	1	1	2	40	30	40	1	2	3	1	1	1	2	1	1	1	2	2	2	2	2	2	2		2		1	2	1	2	2	#NULL!		2	1	2	1	1	2	1	1
382	4	1	16	1	#NULL!	2		80	1	1	2	40	30	50	1	3	3	1	1	1	1	1	1	1	1	2	2	2	3	2	3		4		2	2	1	1	2	#NULL!		2	1	1	1	1	1	1	1
383	3	1	18	3	#NULL!	2		80	1	2	2	90	180	15	1	2	3	1	2	1	2	1	1	1	1	2	2	2	4	4	1		1		1	1	2	1	1	1		2	1	1	1	1	1	2	1
384	4	2	18	1	#NULL!	2		79	1	2	2	30	30	60	1	2	3	2	1	1	1	1	2	1	1	2	2	2	4	4	3		1		1	1	2	1	1	1		2	1	1	1	1	1	1	1
385	4	2	18	2	#NULL!	2		63	1	2	2	60	30	30	1	3	1	2	1	1	1	1	2	1	2	2	2	2	2	1	2		1		1	2	1	2	2	#NULL!		2	1	1	1	1	2	1	1
386	4	2	17	2	#NULL!	2		76	1	2	2	30	30	45	1	5	3	2	1	1	1	2	1	3	1	2	2	2	2	1	4		4		1	2	1	2	1	1		1	2	2	1	2	2	1	1
387	4	2	19	2	#NULL!	2		79	1	1	2	60	60	180	1	4	2	2	1	1	1	2	1	2	1	2	2	2	3	2	1		3		1	2	2	1	1	1		1	1	2	1	2	1	1	1
388	4	1	19	2	#NULL!	2		60	1	1	2	60	60	60	1	3	1	1	1	1	2	2	2	2	1	2	2	2	3	2	3		3		1	2	1	2	2	1		2	1	2	1	2	1	1	1
389	4	2	18	1	#NULL!	2		60	1	1	2	15	10	20	2	2	2	1	1	2	2	2	1	2	2	2	2	2	2	1	2		1		2	1	1	2	2	#NULL!		2	1	2	2	2	2	1	1
390	4	2	17	2	#NULL!	2		85	1	1	2	60	20	60	2	4	2	1	1	1	1	2	1	2	2	2	2	2	4	3	1		3		2	2	1	2	2	#NULL!		2	1	2	1	1	2	1	1
391	3	1	18	2	#NULL!	2		90	2	2	2	50	60	30	2	1	2	1	1	2	1	2	1	3	2	2	2	1	1	1	1		1		1	2	1	2	2	#NULL!		1	1	1	1	1	1	1	1
392	4	2	19	2	#NULL!	2		80	1	2	#NULL!	30	40	30	2	3	2	2	1	1	1	2	1	2	1	2	2	2	4	4	1		2		2	2	1	2	2	#NULL!		2	1	2	1	1	1	1	1
393	4	2	19	1	#NULL!	2		93	1	2	2	50	30	120	1	1	1	1	1	1	1	2	1	2	1	2	2	2	4	2	1		2		1	2	1	1	2	#NULL!		1	1	2	1	2	2	1	1
394	4	2	18	1	#NULL!	2		90	1	1	2	60	60	40	1	2	3	1	2	1	2	1	2	2	3	2	2	1	4	4	3		2		2	1	1	2	1	3		2	1	2	1	2	2	1	2
395	4	2	18	1	#NULL!	2		78	1	2	2	60	20	50	1	3	2	1	1	1	1	2	1	1	2	1	2	2	2	4	4		2		2	1	2	2	2	#NULL!		2	1	2	1	1	1	1	1
396	4	1	18	1	#NULL!	2		74	1	1	2	50	20	60	1	3	2	1	1	1	1	2	1	2	1	2	2	2	3	3	3		3		1	2	1	2	1	1		2	1	2	1	1	2	1	1
397	4	1	19	1	#NULL!	2		89	1	1	2	45	60	15	1	2	2	2	1	1	1	1	1	1	1	2	2	2	4	3	1		1		1	2	1	2	2	#NULL!		2	1	1	1	1	1	2	1
398	4	2	17	1	#NULL!	2		62	1	2	2	40	30	30	1	2	3	2	1	1	1	1	2	2	2	2	2	2	2	1	2		2		1	2	1	2	2	#NULL!		2	1	1	1	2	1	1	1
399	3	2	17	1	#NULL!	2		95	1	1	2	30	30	60	2	3	3	1	1	1	1	1	1	1	1	2	2	2	1	3	1		3		1	1	1	1	1	1		2	1	2	1	1	1	1	1
400	4	2	17	1	#NULL!	2		76	1	1	2	90	15	180	1	3	3	1	1	1	2	1	1	2	3	2	2	2	4	3	3		3		1	2	1	2	2	#NULL!		2	2	1	1	1	2	2	1
401	4	1	18	1	#NULL!	2		72	1	1	2	40	30	50	1	3	3	1	1	1	1	1	1	1	1	2	2	2	3	2	3		4		2	2	2	1	2	#NULL!		2	1	1	1	1	1	1	1
402	4	1	19	2	#NULL!	2		76	1	2	2	45	50	15	1	6	3	1	1	1	1	1	1	1	1	2	2	2	3	3	3		2		2	2	2	2	2	#NULL!		1	1	2	2	1	1	2	2
403	3	2	17	1	#NULL!	2		63	1	1	2	60	180	60	1	2	2	2	1	1	1	2	1	1	1	2	2	2	4	4	1		2		1	2	1	2	2	#NULL!		2	1	1	1	1	1	1	1
404	3	1	18	2	#NULL!	2		78	1	2	2	40	30	180	2	1	1	2	2	1	2	2	2	3	1	2	2	2	3	2	2		1		2	2	1	2	2	#NULL!		1	1	1	1	1	1	1	2
405	3	2	16	1	#NULL!	2		63	1	1	2	40	40	20	1	2	3	1	1	1	1	1	1	1	1	2	2	2	3	1	1		2		2	1	1	1	2	#NULL!		2	2	1	1	2	2	1	1
406	3	1	18	1	#NULL!	2		79	1	2	2	30	60	30	1	6	3	1	1	1	1	1	2	1	1	2	2	2	2	2	3		3		1	1	2	1	2	#NULL!		2	2	1	2	2	2	1	1
407	3	2	17	1	#NULL!	2		79	1	2	2	90	180	60	1	2	3	1	1	1	1	1	2	2	1	2	2	2	2	3	3		1		1	2	1	2	2	#NULL!		2	1	1	1	2	2	1	1
408	3	2	17	2	#NULL!	2		61	1	1	2	30	30	30	2	3	3	2	2	1	1	2	1	1	1	2	2	2	2	2	2		2		1	2	1	2	2	#NULL!		2	1	1	1	2	2	1	1
409	3	2	17	1	#NULL!	2		69	1	2	2	45	35	30	1	3	2	1	1	2	1	2	2	1	2	2	2	2	3	2	2		1		1	1	1	2	2	#NULL!		1	2	2	1	1	2	1	1
410	3	2	18	2	#NULL!	2		56	1	2	2	15	30	25	1	2	1	1	1	1	2	2	1	1	1	2	2	2	3	1	2		3		2	2	2	2	2	#NULL!		2	1	2	2	2	2	1	1
411	2	1	19	2	#NULL!	2		65	1	1	2	30	40	30	2	2	2	1	1	1	2	1	2	2	1	2	2	2	2	2	3		3		1	2	1	1	1	1		2	2	1	1	1	2	1	1
412	3	1	16	1	#NULL!	2		78	2	2	2	90	180	15	2	5	3	2	1	2	1	1	1	1	1	2	2	2	4	1	1		1		1	1	2	1	2	#NULL!		2	1	1	1	1	1	1	1
413	3	1	19	1	#NULL!	2		93	1	1	2	30	45	60	1	3	3	2	1	1	2	2	3	2	1	2	1	2	4	2	5		1		2	2	1	2	1	1		1	1	1	1	1	2	1	2
414	3	2	19	2	#NULL!	2		80	1	1	2	10	15	15	2	2	2	1	1	1	1	2	1	1	1	2	2	2	2	1	3		3		1	2	1	1	1	2		2	2	1	1	2	2	1	1
415	3	2	17	1	#NULL!	2		89	1	2	2	30	10	60	1	5	2	2	1	1	1	2	2	2	2	2	2	2	3	1	1		3		2	1	1	1	1	1		2	1	1	1	2	2	1	1
416	3	2	18	2	#NULL!	2		90	1	2	2	60	60	60	2	3	2	1	1	1	1	1	2	1	1	1	2	2	2	3	2		1		2	1	1	2	1	2		2	1	1	1	1	1	2	1
417	3	2	16	2	#NULL!	2		87	1	2	2	45	90	30	1	3	1	2	1	1	1	2	2	2	1	2	2	2	2	1	1		2		1	2	1	2	2	#NULL!		2	1	1	1	1	2	1	1
418	3	2	17	2	#NULL!	2		98	1	2	2	40	40	30	1	3	2	2	1	1	2	1	1	3	1	2	2	2	3	3	2		1		2	1	2	1	1	2		1	1	2	1	1	2	1	1
419	3	2	18	1	#NULL!	2	2	79	1	2	2	40	30	40	2	4	3	2	2	2	2	2	1	1	2	2	2	2	3	1	3		3		2	2	2	2	2	#NULL!		1	2	2	1	1	2	2	2
420	3	2	17	1	#NULL!	2		93	1	2	2	50	40	20	1	3	3	2	1	1	1	2	2	2	1	2	2	2	2	3	1		2		2	1	2	1	2	#NULL!		2	1	2	1	1	1	1	1
421	3	2	17	1	#NULL!	2		72	1	2	2	60	60	60	2	1	3	1	1	1	1	1	2	2	1	2	2	2	2	2	1		2		1	1	1	2	1	1		2	1	1	1	1	1	1	1
422	3	1	18	2	#NULL!	2		59	1	2	2	60	90	60	1	6	2	1	1	1	1	2	1	2	1	2	2	2	2	2	1		2		2	1	1	2	1	1		1	1	1	1	2	2	1	1
423	3	1	16	1	#NULL!	2		98	1	1	2	40	60	60	2	3	3	1	1	2	1	2	2	2	2	2	2	2	2	4	2		1		2	1	2	1	2	#NULL!		1	1	1	1	2	2	1	1
424	2	2	17	1	#NULL!	2		57	1	1	2	30	25	45	2	1	1	2	1	1	1	2	2	2	1	2	2	2	1	1	3		2		1	2	2	1	2	#NULL!		1	2	2	2	2	2	1	1
425	2	2	16	2	#NULL!	2		75	1	1	2	30	40	15	1	4	2	2	2	1	1	2	3	3	3	1	1	1	2	2	3		1		1	2	1	2	1	1		1	2	1	1	1	2	1	1
426	2	2	15	2	#NULL!	2		79	1	1	2	20	180	90	1	2	2	2	1	1	1	2	2	2	1	2	2	2	3	3	3		2		1	1	2	2	1	1		2	2	2	1	1	2	1	1
427	2	1	18	2	#NULL!	2		64	1	1	2	60	60	180	1	1	3	1	1	1	5	1	1	2	1	2	2	2	2	2	1		2		1	2	1	1	2	#NULL!		2	2	2	1	1	2	1	1
428	2	1	19	2	#NULL!	2		97	1	1	2	60	180	60	2	3	2	2	1	1	1	1	1	2	1	2	2	2	2	2	3		2		1	2	1	2	2	#NULL!		2	1	1	1	1	2	1	1
429	3	2	16	1	#NULL!	2		73	1	2	2	30	20	15	1	2	3	1	1	1	1	2	3	2	3	2	2	2	2	1	3		1		1	2	2	2	2	#NULL!		2	1	1	2	2	2	1	2
430	2	1	18	2	#NULL!	2		52	1	1	2	60	180	90	1	2	2	2	1	1	1	1	1	1	1	2	2	2	2	2	2		2		2	2	1	2	1	2		1	1	1	1	2	2	1	1
431	2	2	17	1	#NULL!	2		78	1	1	2	30	30	60	2	2	3	1	2	1	1	2	1	2	2	2	1	1	4	4	1		2		2	2	1	1	1	1		1	2	1	1	2	2	1	1
432	2	1	17	2	#NULL!	2		56	1	1	2	35	25	15	1	2	1	2	2	1	1	2	1	3	2	1	1	2	3	1	1		3		2	1	2	1	1	4		2	1	2	2	2	1	2	1
433	3	2	18	1	#NULL!	2		81	1	2	2	30	20	40	1	2	2	2	1	1	1	1	1	1	1	2	2	2	2	2	4		4		1	2	1	2	2	#NULL!		1	1	1	1	1	1	1	1
434	3	1	17	2	#NULL!	2		61	1	2	2	30	10	120	1	3	3	2	1	1	1	2	2	2	1	2	2	2	3	2	1		3		2	1	1	2	1	1		2	1	1	1	2	1	1	1
435	2	2	17	1	#NULL!	2		54	2	1	2	15	10	10	1	1	1	1	1	1	1	1	1	2	2	2	2	2	1	2	2		1		1	1	1	1	1	1		1	1	1	1	1	1	2	2
436	3	2	17	2	#NULL!	2		81	2	2	2	50	30	30	1	1	2	1	1	1	1	1	2	2	1	2	2	2	2	1	1		1		1	1	2	1	1	2	2	2	2	2	2	2	2	2	1
437	3	1	19	2	#NULL!	2		72	1	1	2	60	20	15	2	4	3	1	1	1	1	1	1	2	1	2	2	2	2	2	2		1		2	1	2	2	2	#NULL!		2	1	1	1	1	1	1	1
438	3	2	19	1	#NULL!	2		79	1	2	2	60	50	60	1	2	1	2	1	1	1	2	1	1	1	2	2	2	4	4	2		2		1	2	1	1	1	1		1	1	2	1	1	2	1	1
439	3	1	18	2	#NULL!	2		84	1	2	2	90	180	15	1	3	2	2	1	1	1	1	2	2	1	2	2	2	3	2	1		3		2	2	1	2	1	2		1	1	2	1	2	2	1	1
440	3	2	17	2	#NULL!	2		80	1	1	2	45	30	30	1	3	2	2	1	1	2	2	1	1	2	2	2	2	2	1	3		3		2	2	1	2	2	#NULL!		2	1	1	1	1	2	1	1
441	3	2	18	1	#NULL!	2		82	1	1	2	30	45	180	1	6	2	1	1	1	1	1	2	1	2	2	2	2	4	3	1		1		2	2	2	1	2	#NULL!		1	1	2	1	1	1	1	1
442	3	2	19	2	#NULL!	2		79	1	2	2	40	30	30	1	3	2	1	1	1	2	2	1	2	1	2	2	2	1	2	4		4		1	2	1	2	2	#NULL!		2	1	1	1	1	2	1	1
443	2	1	18	2	#NULL!	2		70	1	2	1	30	45	30	2	2	2	2	1	1	2	1	1	1	1	2	2	2	1	2	1		2		2	1	2	1	1	1		2	1	1	1	1	2	1	1
444	3	1	16	1	#NULL!	2		78	1	2	2	45	20	60	1	6	3	2	2	1	2	2	2	1	1	2	2	2	3	3	3		1		1	2	1	2	1	2		1	1	1	1	1	1	1	1
445	2	2	15	1	#NULL!	2		89	1	1	2	20	30	180	1	1	2	2	2	1	1	2	3	1	2	2	2	2	4	4	1		1		2	1	2	2	2	#NULL!		2	1	2	1	1	1	1	1
446	2	1	19	2	#NULL!	2		74	1	2	2	30	40	35	1	2	2	2	1	1	1	2	1	1	1	2	2	2	2	1	1		1		2	1	1	1	1	1		1	1	2	1	1	1	1	1
447	2	1	16	1	#NULL!	2		68	1	2	2	20	60	120	1	3	2	1	2	1	2	2	1	1	1	2	2	2	2	2	1		3		2	2	1	2	2	#NULL!		2	1	2	1	1	2	1	1
448	2	1	16	1	#NULL!	2		70	1	2	2	30	30	60	1	6	2	1	1	1	1	1	1	1	1	2	2	2	4	3	3		3		2	2	2	2	2	#NULL!		2	1	1	1	1	1	1	1
449	2	2	16	1	#NULL!	2		70	2	2	2	35	20	35	2	4	2	1	2	2	1	2	2	2	2	2	2	2	3	3	3		3		1	2	2	2	2	#NULL!		2	2	2	2	2	2	2	2
450	2	1	17	2	#NULL!	2		67	1	2	2	60	60	35	1	1	1	2	2	1	5	2	2	3	3	1	2	2	1	1	4		3		1	2	1	2	1	2		2	1	1	1	1	1	1	2
451	2	2	17	1	#NULL!	2		60	1	2	2	30	30	15	1	2	1	1	2	2	2	1	2	2	2	2	2	2	3	1	2		3		1	2	1	2	2	#NULL!		2	1	2	1	2	2	1	1
452	3	2	18	1	#NULL!	2		57	2	2	2	40	50	15	1	1	3	1	2	2	2	1	1	1	1	2	2	2	1	2	1		2		2	2	1	1	1	1		1	1	1	1	1	1	1	1
453	3	2	15	2	#NULL!	2		71	2	1	1	45	30	30	1	2	3	1	1	1	2	2	2	1	1	1	2	2	1	2	2		2		1	1	1	1	1	2		2	1	1	1	1	1	1	1
454	2	1	18	1	#NULL!	2		52	1	2	2	15	30	30	1	3	3	1	1	1	1	1	2	1	1	2	2	2	1	2	4		1		2	1	2	1	1	2		1	2	1	1	2	2	1	1
455	2	2	17	2	#NULL!	2		90	1	2	2	60	20	60	1	2	1	1	1	1	1	2	1	1	1	2	2	2	1	1	2		4		2	2	1	2	2	#NULL!		1	1	1	1	1	2	1	1
456	2	1	15	2	#NULL!	2		70	1	1	2	30	35	25	1	1	2	2	1	1	1	2	2	1	1	2	2	2	3	2	3		3		2	1	2	2	1	2		1	1	1	1	1	1	1	2
457	2	2	15	1	#NULL!	2		67	1	1	2	30	90	45	1	1	3	2	1	2	2	1	1	2	1	2	1	2	4	2	2		1		1	1	1	1	2	#NULL!		2	2	2	2	2	1	2	2
458	2	2	15	2	#NULL!	2		71	1	1	2	30	90	20	2	3	3	2	1	2	2	1	1	#NULL!	1	1	1	1	3	2	3		2		2	2	2	1	1	2		2	1	1	1	1	1	2	2
459	2	2	15	1	#NULL!	2		65	1	1	2	15	60	20	1	2	1	1	2	2	1	1	1	1	1	2	2	2	1	2	2		2		1	2	1	1	1	1		2	2	2	1	2	2	2	1
460	2	1	16	2	#NULL!	2		87	1	2	2	60	30	20	2	2	1	2	1	1	1	2	3	2	1	2	2	2	2	2	3		2		1	2	1	2	1	1		2	2	1	2	2	2	1	1
461	2	1	16	1	#NULL!	2		89	1	2	2	30	180	60	2	1	1	2	1	2	1	2	1	2	1	2	2	2	2	2	2		2		2	1	2	1	1	2		2	1	2	1	1	1	1	1
462	2	2	16	1	#NULL!	2		73	1	2	2	30	30	20	1	1	2	1	1	1	1	2	2	3	1	2	2	2	4	1	1		5		1	2	1	1	2	#NULL!		1	1	2	1	2	2	1	1
463	2	1	17	2	#NULL!	2		65	1	1	1	60	60	60	2	6	3	2	1	1	1	2	1	1	1	2	2	2	2	2	3		3		2	1	1	2	1	2		1	1	1	1	2	2	1	1
464	2	2	18	2	#NULL!	2		79	1	2	2	60	60	30	1	2	2	1	1	1	1	2	1	2	1	2	2	2	1	1	2		5		1	2	1	2	1	2		2	1	2	1	2	2	1	1
465	2	1	16	2	#NULL!	2		80	1	1	2	20	20	60	2	2	2	1	1	1	1	2	2	2	1	2	1	2	1	1	2		2		1	2	1	1	2	#NULL!		2	1	1	1	1	2	1	1
466	2	2	16	1	#NULL!	2		72	1	1	2	60	60	35	1	2	3	2	1	1	2	1	2	2	2	1	2	1	2	1	2		1		1	1	2	2	1	3		2	2	1	2	2	1	1	1
467	2	2	17	2	#NULL!	2		71	2	1	2	60	180	180	1	2	2	1	2	1	1	2	2	2	1	2	2	2	3	3	1		2		1	2	1	2	2	#NULL!		2	1	1	1	1	2	1	1
468	2	2	15	2	#NULL!	2		78	1	2	2	60	45	20	1	3	2	1	1	1	1	1	2	1	1	2	2	2	2	3	2		2		1	2	1	1	2	#NULL!		2	2	1	1	1	1	2	1
469	2	1	18	3	#NULL!	2		89	1	2	1	40	60	30	2	2	2	1	1	2	2	1	1	2	2	2	1	1	2	4	3		5		2	2	2	1	1	#NULL!		1	1	1	1	2	2	2	2
470	2	1	18	1	#NULL!	2		65	1	1	2	30	30	20	1	2	2	2	1	1	1	2	1	2	1	1	2	2	4	2	2		3		1	2	1	1	1	2		1	1	1	1	1	1	1	1
471	2	2	18	2	#NULL!	2		92	1	2	2	50	30	60	2	3	3	2	1	1	2	2	1	2	2	2	2	2	2	2	2		2		2	2	1	1	2	#NULL!		2	1	1	1	2	2	1	1
472	2	1	17	1	#NULL!	2		89	1	1	2	60	60	30	2	2	2	2	1	1	1	1	2	1	1	2	2	2	4	4	1		1		2	1	1	1	1	2		2	1	1	1	1	1	1	1
473	2	2	16	2	#NULL!	2		60	1	1	2	50	30	35	2	1	1	2	1	1	1	2	1	1	3	2	2	2	2	1	2		2		2	2	1	1	2	#NULL!		2	1	2	2	1	1	2	1
474	2	1	17	2	#NULL!	2		86	1	2	2	90	30	60	2	3	3	1	1	1	1	1	1	1	1	2	2	2	2	1	2		2		1	2	1	2	1	1		2	1	1	1	1	1	1	1
475	2	2	16	1	#NULL!	2		75	1	2	2	90	180	60	1	5	3	1	1	1	2	2	2	1	2	2	2	2	3	2	2		2		1	2	1	2	2	#NULL!		2	1	2	1	1	1	1	1
476	2	2	17	2	#NULL!	2		78	1	2	2	30	45	90	1	3	2	2	1	1	1	2	1	2	2	1	2	2	2	2	2		2		1	2	2	1	2	#NULL!		1	1	2	1	1	1	1	1
477	2	1	17	1	#NULL!	2		80	1	2	2	30	180	60	1	3	2	2	1	1	1	1	1	1	1	2	2	2	4	3	3		3		2	2	1	1	2	#NULL!		2	1	2	1	1	1	1	1
478	2	2	16	1	#NULL!	2		74	1	1	2	60	30	35	1	2	2	2	1	1	1	1	2	2	2	2	2	2	1	1	4		4		2	2	1	1	2	#NULL!		2	1	2	1	2	2	1	1
479	2	2	17	1	#NULL!	2		74	1	1	2	60	30	40	1	1	2	2	2	2	1	2	2	2	1	2	2	2	4	3	2		4		1	1	1	2	1	2		2	1	1	1	2	2	1	1
480	2	2	15	1	#NULL!	2		61	2	1	2	60	30	120	1	2	3	2	1	1	2	2	2	1	3	2	2	2	3	1	4		4		1	1	1	2	2	#NULL!		2	1	1	1	2	2	1	1
481	2	1	17	2	#NULL!	2		89	1	2	2	30	30	90	1	3	1	1	1	1	1	2	2	2	3	2	2	2	4	4	1		1		1	2	2	1	2	#NULL!		1	1	2	2	1	1	1	1
482	4	2	18	1	#NULL!	2		78	1	2	1	60	35	40	1	3	4	1	2	1	2	1	3	3	3	2	1	1	1	1	1		1		2	1	2	1	1	4		2	2	2	2	1	1	2	2
483	4	2	18	1	#NULL!	2		79	1	2	2	35	25	40	2	2	1	2	1	2	2	1	3	2	1	2	2	2	3	3	4		2		2	1	1	1	1	1		1	1	1	1	1	2	2	2
484	4	1	18	1	#NULL!	2		89	1	2	1	60	45	30	1	3	4	1	2	1	3	2	1	1	1	2	2	2	1	1	2		1		1	2	2	1	1	1		2	2	2	1	1	1	1	1
485	3	2	17	1	#NULL!	2		69	1	2	2	60	35	25	1	1	2	2	1	2	3	1	2	2	1	1	1	2	2	2	1		1		2	1	2	1	2	#NULL!		2	1	1	1	1	2	2	2
486	3	1	16	3	#NULL!	2		57	1	2	2	60	60	60	1	2	1	2	1	2	5	1	2	1	1	1	2	2	1	1	1		2		1	2	1	1	1	1		1	2	2	2	2	1	1	2
487	3	1	19	1	#NULL!	2		79	2	1	2	30	40	35	1	3	3	1	2	1	4	1	2	1	1	1	2	2	1	2	2		2		1	2	1	2	2	#NULL!		1	1	2	2	1	1	2	2
488	3	2	16	1	#NULL!	2		89	1	2	2	90	60	60	1	3	2	2	1	1	2	1	1	1	1	1	2	2	2	2	2		1		2	1	1	1	1	1		2	1	1	1	1	1	1	1
489	3	1	17	1	#NULL!	2		93	1	2	2	35	45	40	1	2	1	1	1	1	2	2	1	1	1	1	1	2	2	2	2		1		1	2	2	2	1	1		2	1	1	1	1	1	2	2
490	3	1	19	1	#NULL!	2		97	1	2	1	30	60	90	1	2	2	1	2	1	2	1	2	2	2	2	1	1	2	2	1		1		2	1	1	1	1	1		2	2	1	2	2	2	1	1
491	3	2	19	1	#NULL!	2		86	1	2	2	60	45	35	2	3	1	2	2	2	4	1	3	2	1	1	2	2	2	1	1		3		2	1	2	1	2	#NULL!		2	1	1	1	1	1	2	2
492	4	1	18	1	#NULL!	2		94	2	1	2	40	30	35	1	3	3	1	1	2	3	1	2	2	1	1	1	2	2	1	1		2		1	2	1	2	1	3		1	2	1	1	1	2	2	2
493	4	2	16	1	#NULL!	2		91	1	2	1	45	30	25	1	3	3	1	2	1	5	1	2	2	2	1	1	1	1	2	2		1		1	1	2	1	2	#NULL!		1	2	2	2	1	1	2	2
494	3	2	16	1	#NULL!	2		98	2	1	2	15	25	15	1	3	3	1	2	1	4	1	2	1	3	1	2	1	2	2	2		1		2	1	2	1	2	#NULL!		1	2	2	2	1	1	2	2
495	3	2	19	1	#NULL!	2		88	1	2	2	10	60	25	1	3	1	1	2	2	1	1	2	2	3	1	1	2	2	2	3		4		2	1	1	2	1	1		1	1	1	2	2	1	1	2
496	3	2	16	1	#NULL!	2		93	1	2	1	90	35	25	1	3	1	2	1	1	5	1	2	1	1	2	2	1	1	1	1		2		2	2	2	1	1	2		1	1	1	2	1	1	2	1
497	3	1	19	1	#NULL!	2		89	1	2	2	90	45	25	1	3	3	1	1	1	5	1	2	3	2	1	1	2	1	1	1		2		1	1	1	2	1	3		1	1	2	1	1	2	2	1
498	4	2	17	1	#NULL!	2		76	1	1	2	60	45	35	1	3	3	1	1	2	5	2	1	1	1	1	1	2	3	3	1		2		1	1	1	1	1	1		1	2	2	2	2	2	2	1
499	3	1	18	1	#NULL!	2		87	1	2	1	45	35	30	1	3	3	1	1	1	1	1	1	1	1	2	2	2	2	1	1		2		1	1	1	2	2	#NULL!		1	1	2	2	1	1	1	1
500	4	1	19	1	#NULL!	2		91	1	1	2	60	40	35	1	3	3	1	1	1	3	1	3	3	2	1	1	1	2	2	1		3		1	2	1	2	1	1		2	1	1	1	2	2	1	1
501	2	1	19	1	#NULL!	2		87	1	1	1	30	45	120	1	2	2	2	1	1	2	1	1	2	2	2	2	1	4	2	1		4		2	2	2	2	1	#NULL!		1	1	1	1	1	1	1	1
502	2	2	15	1	#NULL!	2		71	1	2	2	40	30	20	1	4	2	#NULL!	2	1	1	1	1	2	1	2	2	2	4	4	1		1		1	1	1	2	1	1		2	1	1	1	1	1	1	1
503	2	2	15	2	#NULL!	2		76	1	2	1	60	30	30	1	2	2	1	2	1	1	2	1	1	2	2	2	2	2	2	2		1		2	1	2	2	2	#NULL!		1	1	1	2	1	1	1	1
504	2	1	17	1	#NULL!	2		68	1	1	2	40	240	60	2	5	1	2	1	1	1	2	1	2	1	2	2	2	4	4	3		#NULL!	HUSO WIF	2	2	1	1	1	2		2	2	2	1	1	1	1	1
505	2	2	17	1	#NULL!	2		80	1	1	2	40	50	60	1	2	2	1	1	1	1	2	2	2	1	2	2	2	3	3	2		#NULL!	HUSOWIF	1	2	1	2	2	#NULL!		1	1	1	1	1	1	1	1
506	2	2	16	1	#NULL!	2		85	1	1	2	64	130	60	1	3	2	1	1	1	1	2	2	2	2	2	2	2	4	4	1		3		1	2	1	1	2	#NULL!		1	1	1	1	1	1	1	1
507	2	2	15	1	#NULL!	2		92	1	2	#NULL!	30	60	180	1	3	2	2	1	2	6	2	2	2	1	2	2	2	2	3	1		3		1	2	2	2	2	#NULL!		2	2	2	2	2	1	2	1
508	2	2	18	1	#NULL!	2	7	78	1	2	#NULL!	30	30	60	1	2	2	1	1	1	2	1	2	3	1	1	1	2	3	3	3		4		2	2	2	1	1	1		1	1	2	2	2	1	1	2
509	2	1	18	1	#NULL!	2		57	1	1	2	60	60	45	1	3	3	1	1	1	2	2	1	2	1	1	1	2	1	2	4		4		1	1	1	1	2	#NULL!		2	2	1	1	1	1	1	1
510	2	2	18	2	#NULL!	2		61	1	1	2	30	20	10	2	2	1	1	1	1	2	2	1	1	2	2	2	2	4	3	2		1		1	2	1	2	2	#NULL!		1	2	2	1	2	1	1	1
511	2	1	17	2	#NULL!	2		78	1	2	#NULL!	60	20	60	2	2	2	1	2	1	1	1	1	2	#NULL!	2	2	2	2	3	3		1		2	2	1	2	2	#NULL!		1	1	1	1	1	1	1	1
512	2	2	16	1	#NULL!	2		74	1	1	#NULL!	30	30	40	1	2	2	1	1	1	1	2	2	2	2	1	2	2	2	2	1		3		2	2	1	1	1	1		1	2	1	1	1	2	1	1
513	2	2	16	2	#NULL!	2		66	2	1	2	30	30	60	1	2	1	2	2	2	1	2	2	1	1	2	1	1	2	1	1		1		2	1	1	1	1	2		1	1	1	2	1	1	2	1
514	2	1	19	1	#NULL!	2		78	2	2	#NULL!	30	40	45	1	3	2	1	1	1	1	2	2	2	2	1	2	2	2	3	3		3		1	2	2	2	1	1		2	2	2	1	1	1	1	1
515	2	1	16	2	#NULL!	2		11	1	2	#NULL!	30	80	20	1	2	2	2	2	1	1	2	2	1	1	2	1	2	1	1	1		3		1	2	1	2	2	#NULL!		2	1	1	2	2	2	1	1
516	2	1	18	1	#NULL!	2		67	1	2	#NULL!	60	30	20	2	3	1	1	1	1	1	1	1	1	1	2	2	2	2	2	2		2		2	1	1	2	2	#NULL!		1	2	2	1	1	1	1	1
517	2	2	18	2	#NULL!	2		75	1	1	1	60	45	300	1	2	1	1	1	1	1	1	1	1	2	2	2	2	2	2	3		1	1	2	1	1	2	2	#NULL!		2	1	1	1	1	1	1	1
518	2	1	18	1	#NULL!	2		76	2	2	#NULL!	30	60	30	2	1	2	1	1	1	1	2	2	2	1	1	1	1	2	1	2		1		2	2	1	2	2	#NULL!		1	1	2	1	1	2	1	1
519	2	1	15	1	#NULL!	2		53	1	1	1	30	60	30	1	3	1	1	1	1	2	1	2	1	1	2	2	2	2	4	4		1		1	2	1	1	2	#NULL!		2	1	1	1	1	1	1	1
520	2	2	19	1	#NULL!	2		56	2	1	1	45	35	20	1	2	2	2	1	1	1	2	1	3	2	2	2	2	2	1	3		1		2	2	1	2	2	#NULL!		2	1	1	2	2	2	1	1
521	2	1	16	2	#NULL!	2		90	1	1	1	30	20	15	2	3	3	1	1	1	1	2	1	1	1	2	2	2	2	2	3		3		2	2	1	1	1	2		1	1	1	1	2	1	1	1
522	2	2	17	1	#NULL!	2		56	1	2	#NULL!	40	60	60	1	2	2	2	1	1	2	2	3	2	2	2	1	2	1	2	2		2		1	2	1	1	2	#NULL!		1	1	1	2	1	2	1	1
523	2	2	17	1	#NULL!	2		74	1	2	2	60	30	20	1	3	2	1	1	1	1	2	1	1	1	2	2	2	4	4	1		1		2	2	1	2	1	2		1	1	1	1	1	1	1	1
524	2	1	19	1	#NULL!	2		67	2	1	1	60	180	30	1	2	2	1	1	2	1	2	3	3	2	2	2	1	4	4	1		1		2	1	1	1	2	#NULL!		2	1	1	1	1	1	1	1
525	2	1	17	2	#NULL!	2		72	1	2	#NULL!	10	50	30	2	2	2	2	1	1	1	2	2	1	1	2	2	2	2	1	1		1		2	1	1	2	1	2		2	1	1	1	1	1	1	1
526	2	1	18	2	#NULL!	2		80	1	2	#NULL!	20	30	30	1	6	1	1	1	1	2	2	1	1	1	1	1	1	2	4	3		5		2	1	2	2	1	1		1	1	1	1	1	1	1	1
527	2	2	16	2	#NULL!	2		54	1	2	#NULL!	60	240	30	1	6	2	1	1	1	1	2	1	1	2	2	2	1	3	4	3		1		1	1	2	1	2	#NULL!		2	2	2	1	1	1	1	1
528	2	1	17	3	#NULL!	2		56	1	2	#NULL!	60	30	30	1	3	3	2	1	2	1	2	2	2	2	2	1	2	2	2	2		4		1	2	2	1	2	#NULL!		2	2	1	2	1	1	1	1
529	2	1	16	2	#NULL!	2		79	1	2	#NULL!	60	180	20	2	3	2	2	1	1	1	1	1	2	2	2	1	2	2	2	2		4		2	2	1	2	2	#NULL!		1	1	1	1	1	1	1	1
530	2	1	16	2	#NULL!	2		80	2	1	2	60	60	60	1	2	3	1	2	1	1	2	1	1	1	2	1	2	2	2	4		4		1	1	1	2	1	2		2	1	1	1	1	1	1	1
531	2	2	14	1	#NULL!	2		67	1	1	2	10	5	300	2	2	2	2	1	1	1	2	2	1	1	1	2	2	2	2	2		1		2	2	1	2	1	2	1	2	2	1	1	2	2	1	1
532	2	2	16	1	#NULL!	2		87	1	1	2	30	30	240	1	6	3	2	1	1	1	2	2	1	1	2	2	2	1	1	4		4		1	1	1	2	2	#NULL!		1	1	2	1	1	1	1	1
533	2	2	16	1	#NULL!	2		80	1	1	2	60	30	60	2	2	2	2	2	1	1	1	2	2	2	2	2	2	3	1	3		3		2	1	2	1	2	#NULL!		2	1	2	2	2	2	1	1
534	2	2	18	1	#NULL!	2		76	1	2	#NULL!	60	80	60	1	3	2	2	2	1	1	1	1	2	1	1	1	1	1	2	2		2		2	2	2	1	2	#NULL!		1	1	1	1	1	2	1	1
535	2	2	17	1	#NULL!	2		74	1	2	#NULL!	60	60	60	1	2	3	2	1	1	1	2	2	2	2	1	2	2	2	2	3		3		2	2	1	2	2	#NULL!		2	1	2	1	1	2	1	1
536	2	1	18	1	#NULL!	2		75	1	2	2	30	30	20	1	2	2	2	1	1	2	2	2	3	1	2	2	2	2	3	2		2		1	2	1	2	2	#NULL!		1	1	1	1	2	2	1	1
537	2	1	19	2	#NULL!	2		79	1	2	2	60	30	40	1	3	2	2	1	1	1	1	1	2	1	2	2	2	3	4	3		3		1	2	2	2	1	1		1	1	1	1	1	1	1	1
538	4	2	19	2	#NULL!	2		79	1	2	1	43	20	54	2	2	2	1	1	1	2	2	2	2	1	2	2	2	2	2	3		3		1	2	1	2	2	#NULL!		2	1	2	2	2	2	2	2
539	4	2	17	1	#NULL!	2		85	1	1	2	30	60	15	2	3	2	2	2	1	2	2	1	3	1	2	2	2	2	2	1		3		1	2	1	1	1	2		1	1	1	1	1	2	1	1
540	4	1	19	2	#NULL!	2		96	1	2	2	60	60	60	2	5	3	2	1	1	1	2	1	1	1	2	2	2	4	2	1		#NULL!	HUSO WEIF	2	2	1	2	2	#NULL!		1	1	1	1	1	1	1	1
541	4	2	17	1	#NULL!	2		79	1	1	2	30	30	20	1	1	1	2	2	2	1	1	2	2	1	2	2	1	2	1	1		3		2	2	1	1	2	#NULL!		2	2	1	1	2	2	1	1
542	4	2	18	1	#NULL!	2		76	1	2	#NULL!	32	23	30	1	2	2	2	2	2	1	2	1	2	1	1	2	1	2	3	2		2		1	1	2	1	1	2		2	1	2	2	2	2	1	1
543	4	2	18	1	#NULL!	2		71	1	1	2	20	15	60	1	3	1	2	1	1	1	2	2	1	1	2	2	2	2	2	3		#NULL!	HUSOWEIF	2	2	1	2	1	#NULL!		1	2	1	1	1	1	1	1
544	4	2	19	1	#NULL!	2		70	1	2	2	60	10	120	1	6	3	2	1	1	1	1	1	2	1	2	2	2	4	4	2		1		1	2	1	2	1	2		2	1	1	1	1	1	1	1
545	4	2	17	1	#NULL!	2		78	1	1	2	54	30	30	2	2	2	2	1	2	2	1	2	1	1	2	2	2	1	1	3		3		1	2	1	2	2	#NULL!		2	1	1	1	1	1	1	1
546	4	1	18	2	#NULL!	2		74	1	2	#NULL!	40	130	60	1	3	2	2	1	1	1	2	1	2	1	2	2	2	3	2	1		1		1	2	1	2	1	3		2	2	2	2	2	2	1	1
547	4	2	19	2	#NULL!	2		72	1	2	#NULL!	60	30	30	2	4	3	1	1	1	1	1	2	1	1	2	2	2	3	2	3		2		1	2	1	2	1	3		2	2	1	2	2	2	1	1
548	4	1	18	1	#NULL!	2		74	1	2	2	20	40	30	1	3	2	1	1	2	1	2	1	2	2	2	2	2	2	2	3		2		1	2	1	2	2	#NULL!		2	1	1	1	2	2	1	1
549	4	2	18	1	#NULL!	2		78	1	2	2	30	20	30	1	4	2	2	1	1	1	2	1	1	1	2	2	2	3	2	2		2		1	2	1	2	2	#NULL!		2	1	1	1	2	2	1	1
550	4	1	18	1	#NULL!	2		76	1	2	2	30	60	60	1	2	2	1	2	1	1	1	1	1	1	2	2	2	4	2	1		1		1	1	2	2	1	3		1	1	1	2	2	1	1	1
551	4	2	18	1	#NULL!	2		65	1	1	2	60	120	180	1	3	2	1	2	1	2	2	2	1	1	2	2	2	4	3	1		1		1	1	1	2	1	2		1	1	1	1	1	2	1	1
552	4	1	18	2	#NULL!	2		72	1	2	1	30	30	30	2	4	2	1	1	1	1	2	3	2	1	1	1	2	1	2	1		1		1	2	2	2	2	#NULL!		1	2	1	1	1	1	1	1
553	2	1	17	2	#NULL!	2		72	1	2	1	30	30	50	2	4	2	1	1	1	2	1	3	2	1	2	2	2	1	2	1		1		1	2	2	2	2	#NULL!		2	1	1	1	1	1	1	1
554	4	1	19	2	#NULL!	2		75	1	2	2	30	30	20	1	2	2	1	1	1	2	2	1	2	1	2	2	2	2	2	2		4		1	2	1	2	2	#NULL!		2	2	1	2	2	2	1	1
555	4	2	17	2	#NULL!	2		62	1	1	1	60	35	35	1	3	3	2	1	1	1	2	1	1	1	2	2	2	4	4	3		3		1	1	1	2	1	2		2	1	1	1	1	1	1	1
556	2	1	19	2	#NULL!	1		64	1	1	2	30	130	60	1	2	2	1	1	1	3	1	1	1	1	2	2	2	3	3	1		1		2	1	1	1	2	#NULL!		1	1	1	1	1	1	1	1
557	4	2	18	1	#NULL!	2		76	1	2	1	30	30	30	1	5	3	2	1	1	2	1	1	1	1	2	2	2	4	4	1		3		1	2	1	1	1	1		2	1	1	1	1	1	1	1
558	4	1	17	2	#NULL!	2		63	1	2	1	30	30	60	1	2	2	1	1	1	5	1	1	1	3	1	1	2	2	1	2		3		1	2	1	2	2	#NULL!		2	1	1	2	2	2	2	2
559	4	1	18	1	#NULL!	2		56	1	1	1	40	30	20	2	3	2	2	2	1	5	1	1	1	3	2	2	2	2	2	3		3		1	2	2	2	2	#NULL!		2	2	1	2	2	1	1	1
560	4	2	18	1	#NULL!	2		75	1	2	1	40	30	40	1	3	2	1	1	1	1	2	2	2	3	2	1	2	2	4	2		4		2	2	1	2	2	#NULL!		1	1	2	1	2	2	1	1
561	4	1	19	2	#NULL!	2		65	1	2	2	40	50	20	1	4	3	1	1	1	2	2	1	1	2	2	2	2	2	2	1		1		1	2	1	2	1	1		1	2	1	2	1	1	1	1
562	4	2	19	1	#NULL!	1		66	1	1	2	45	60	60	2	3	2	2	1	1	1	2	1	2	2	2	2	2	4	3	1		1		1	2	1	1	2	#NULL!		2	1	1	1	1	2	2	1
563	4	1	19	1	#NULL!	2		70	1	2	2	45	15	60	1	2	2	2	2	1	1	1	2	2	2	2	1	1	4	2	1		1		2	1	2	2	1	2		2	2	1	1	1	2	1	1
564	4	2	18	2	#NULL!	2		69	1	1	2	30	45	60	1	6	3	1	1	1	1	2	2	1	2	1	2	2	3	2	3		1		2	2	1	2	2	#NULL!		2	1	2	1	2	2	1	1
565	4	1	17	2	#NULL!	2		76	1	2	2	40	30	30	2	2	3	2	1	1	1	2	2	1	1	2	2	2	3	3	1		1		2	1	2	1	2	#NULL!		1	1	1	1	2	2	1	1
566	4	2	18	1	#NULL!	2		70	1	2	2	60	30	30	1	4	1	2	1	1	2	1	1	2	2	2	1	1	3	3	3		1		1	1	1	1	1	1		1	1	2	2	2	2	1	1
567	4	2	19	1	#NULL!	2		74	1	1	2	60	60	30	1	4	3	2	1	1	1	1	1	1	1	2	2	2	1	1	5		4		1	2	1	1	1	1		2	1	1	2	2	2	1	1
568	4	2	19	2	#NULL!	2		80	1	1	2	60	15	10	2	2	3	1	1	1	1	2	1	1	2	2	2	2	1	1	1		1		2	1	1	2	1	3		2	1	1	1	2	2	1	1
569	2	1	19	2	#NULL!	2		65	1	2	2	60	30	60	1	4	2	1	1	1	2	2	1	2	1	2	2	2	4	3	1		1		1	2	1	2	2	#NULL!		2	1	1	1	1	1	1	1
570	4	2	18	2	#NULL!	2		75	1	1	2	60	180	60	1	2	1	1	1	1	1	2	1	1	1	2	2	2	3	2	2		2		1	2	1	1	2	#NULL!		2	1	1	1	1	1	1	1
571	4	2	18	2	#NULL!	2		76	1	1	2	30	60	60	1	1	1	1	1	1	2	2	3	3	1	2	2	2	3	2	4		4		1	2	1	1	2	#NULL!		2	1	1	1	1	1	1	1
572	4	1	18	1	#NULL!	2		75	1	1	2	60	30	180	1	2	2	1	2	1	1	2	2	3	3	2	2	2	2	2	3		1		1	2	1	1	1	2		1	1	1	1	1	1	1	1
573	4	1	18	1	#NULL!	2		86	1	2	2	60	30	60	2	2	5	2	2	1	1	1	2	2	2	2	2	2	2	3	3		1		2	1	1	2	2	#NULL!		2	1	1	1	2	2	1	1
574	4	2	18	1	#NULL!	2		76	1	2	2	15	20	60	1	3	3	2	2	1	1	2	1	1	1	2	2	2	1	1	2		3		1	1	2	1	1	2		1	1	1	1	1	1	1	1
575	4	1	19	2	#NULL!	2		56	1	2	2	20	30	30	2	3	2	2	1	1	1	2	2	1	1	2	2	2	3	2	1		1		1	2	1	2	2	#NULL!		2	1	1	2	2	2	1	1
576	4	2	18	2	#NULL!	2		80	1	2	2	60	30	15	1	5	2	1	1	1	2	2	1	1	1	2	2	2	3	2	3		3		1	2	2	2	2	#NULL!		1	1	1	1	1	1	1	1
577	4	1	18	1	#NULL!	2		74	1	1	2	30	60	180	1	2	3	1	1	1	1	1	2	2	1	2	2	2	4	4	1		5		1	1	2	2	1	1		1	1	1	1	1	1	1	1
578	2	1	19	1	#NULL!	2		54	1	2	2	50	30	40	2	3	3	2	2	2	1	2	1	1	2	2	2	2	2	2	3		3		1	2	2	2	2	#NULL!		2	1	1	1	1	1	1	1
579	4	2	19	2	#NULL!	2		75	1	2	2	90	180	60	2	4	2	2	1	1	1	1	1	1	1	2	2	2	2	1	1		2		1	2	1	1	1	1		2	1	1	2	2	2	1	1
580	4	1	17	1	#NULL!	2		56	1	2	#NULL!	30	45	30	1	2	1	1	1	1	1	2	2	3	1	2	2	2	4	2	1		4		2	2	2	2	2	#NULL!		2	1	1	1	1	1	1	1
581	2	2	16	1	#NULL!	2		91	1	2	#NULL!	40	30	60	1	6	3	2	1	1	1	2	2	3	1	2	2	2	4	3	1		1		1	1	1	1	1	1		1	1	1	1	1	1	1	1
582	2	2	17	1	#NULL!	2		80	1	2	#NULL!	90	120	120	1	4	2	2	1	1	1	2	2	2	1	2	2	2	4	3	3		1		2	1	1	1	1	1		1	1	2	1	1	1	1	1
583	2	1	16	1	#NULL!	2		78	2	1	2	40	30	45	1	2	2	1	1	1	1	1	1	1	1	2	2	2	1	1	2		1		1	2	1	1	2	#NULL!		1	2	2	2	1	1	2	1
584	2	1	16	1	#NULL!	2		86	1	1	2	90	60	30	2	1	2	2	1	1	1	1	2	1	2	2	2	2	4	4	1		2		2	1	1	1	2	#NULL!		1	1	2	1	1	1	1	1
585	2	2	17	1	#NULL!	2		83	1	2	2	20	30	30	1	2	1	2	1	1	1	2	2	3	1	2	2	2	4	4	3		1		1	2	1	2	2	#NULL!		2	1	2	1	1	1	1	1
586	2	1	17	2	#NULL!	2		83	1	1	1	20	60	60	2	3	1	2	1	1	1	1	2	1	1	2	2	2	4	2	2		1		2	1	1	2	1	2		1	1	1	1	2	2	1	1
587	2	1	16	1	#NULL!	2		83	1	1	2	60	60	20	1	2	2	2	1	1	1	2	1	2	1	2	2	2	4	4	1		1		2	1	1	1	2	#NULL!		1	1	2	1	1	1	1	1
588	2	2	16	1	#NULL!	2		89	1	1	2	20	30	30	2	2	2	2	1	1	1	2	2	3	3	2	2	2	3	4	2		4		1	1	1	2	2	#NULL!		1	1	2	1	1	1	1	1
589	2	2	16	2	#NULL!	2		82	1	2	2	20	30	50	1	3	2	1	1	1	2	1	3	1	1	2	2	2	4	4	1		1		1	2	2	1	2	#NULL!		2	1	2	1	1	1	1	1
590	2	2	16	3	#NULL!	2		91	1	1	2	20	45	20	1	3	3	1	1	1	1	2	3	1	2	2	2	2	4	2	3		3		1	2	1	2	2	#NULL!		1	1	2	1	1	1	1	1
591	2	1	17	1	#NULL!	2		90	1	2	2	20	20	45	2	2	2	1	1	1	2	1	2	2	2	2	2	2	3	4	3		1		2	1	1	2	1	1		1	1	1	1	1	1	1	1
592	2	1	17	1	#NULL!	2		82	1	1	2	60	15	180	1	3	3	2	2	1	2	2	2	2	1	2	2	2	2	3	3		2		2	1	1	1	1	1		1	2	2	1	1	2	1	1
593	2	2	16	1	#NULL!	2		95	1	1	2	90	30	60	1	2	2	2	1	1	1	2	2	3	2	2	2	2	4	4	1		1		1	1	1	1	1	2		2	1	1	1	1	1	1	1
594	3	2	17	2	#NULL!	2		68	1	2	2	30	30	30	1	3	2	2	1	1	1	1	1	1	2	2	2	2	4	2	1		3		1	2	2	2	2	#NULL!		2	1	1	1	2	2	1	1
595	2	2	17	2	#NULL!	2		52	1	1	2	90	40	45	2	3	3	1	2	1	1	2	2	1	3	2	2	2	2	1	3		1		2	1	1	1	1	1		1	1	1	2	2	1	1	1
596	2	1	18	2	#NULL!	2		92	1	1	2	30	10	20	1	2	2	2	1	1	1	2	2	1	1	2	2	2	1	2	1		3		1	2	2	1	1	2		1	1	1	1	2	1	1	1
597	3	1	19	1	#NULL!	2		86	1	2	1	60	45	40	1	6	3	1	1	1	6	2	1	1	1	2	2	2	3	4	1		1		1	2	1	2	1	1		1	1	1	1	1	1	1	1
598	3	2	17	2	#NULL!	2		90	1	2	2	60	30	15	1	3	3	1	2	1	1	2	2	2	2	2	2	2	4	4	1		1		2	1	2	1	1	3		2	1	1	1	1	1	1	1
599	3	1	19	1	#NULL!	2		64	2	1	1	30	40	15	1	2	1	1	1	1	3	2	2	1	1	2	2	2	1	1	5		5		1	2	1	2	2	#NULL!		2	1	1	2	1	1	2	2
600	3	1	16	2	#NULL!	2		65	1	2	2	60	20	30	2	2	1	2	2	1	1	1	1	1	1	2	2	2	4	2	2		1		1	2	1	1	2	#NULL!		1	2	1	1	1	1	2	1
601	3	1	18	2	#NULL!	2		61	1	2	2	30	40	20	2	6	2	2	1	1	2	2	1	1	2	2	2	2	3	4	1		1		2	2	1	1	1	2		1	2	1	1	2	1	1	1
602	3	2	18	1	#NULL!	2		63	1	1	2	60	30	30	1	2	3	1	2	1	2	2	1	2	2	2	2	2	3	2	3		3		1	2	1	1	2	#NULL!		2	1	1	1	2	2	1	2
603	3	2	18	1	#NULL!	2		78	1	1	2	30	60	60	1	3	2	1	1	1	1	2	1	2	1	2	2	2	1	1	1		2		2	2	2	2	2	#NULL!		1	1	2	2	2	2	2	1
604	3	2	17	1	#NULL!	2		78	1	1	2	90	180	180	1	5	2	2	1	1	1	2	2	3	1	2	2	2	3	3	1		1		1	2	1	2	2	#NULL!		1	1	2	1	2	1	1	1
605	3	2	18	1	#NULL!	2		77	1	2	2	60	10	60	1	3	3	1	1	1	1	2	1	3	1	2	2	2	2	3	2		2		2	2	2	2	2	#NULL!		2	2	1	2	1	1	1	1
606	3	2	18	2	#NULL!	2		56	2	1	2	40	10	15	1	3	3	2	1	1	1	2	1	1	2	2	2	1	1	2	1		2		1	2	1	2	2	#NULL!		2	2	1	2	2	2	1	1
607	3	2	17	2	#NULL!	2		80	1	2	2	20	35	40	2	3	1	2	1	1	1	2	1	2	1	2	2	2	3	3	3		1		1	1	1	1	1	3		1	2	1	2	2	1	1	1
608	3	2	17	1	#NULL!	2		79	1	2	2	35	10	30	1	3	2	2	2	1	2	2	2	2	3	2	2	2	3	3	3		1		1	1	1	2	2	#NULL!		2	1	1	1	1	2	1	1
609	3	1	16	2	#NULL!	2		75	1	1	1	40	30	40	2	5	3	2	2	1	2	1	2	2	2	2	2	2	2	2	2		2		2	2	2	2	2	#NULL!		2	2	1	2	2	1	2	1
610	3	1	17	1	#NULL!	2		61	1	1	2	30	30	60	2	3	1	1	1	1	2	2	2	2	2	2	2	2	3	3	3		3		1	1	1	2	1	2		2	1	2	1	1	1	1	2
611	3	2	16	1	#NULL!	2		80	1	2	2	30	40	130	1	2	2	2	1	2	1	2	2	3	3	1	2	2	4	2	1		2		1	1	2	2	2	#NULL!		2	1	1	1	1	2	1	1
612	3	2	17	2	#NULL!	2		68	1	2	2	20	20	40	1	3	2	2	2	1	1	1	1	2	2	1	1	1	2	2	2		1		2	2	2	2	2	#NULL!		1	1	2	1	1	2	1	1
613	3	2	17	1	#NULL!	2		76	1	2	2	40	35	60	1	3	3	2	2	1	1	2	2	3	1	2	2	2	3	2	1		1		1	2	1	2	1	2		2	1	1	1	2	2	1	1
614	3	2	17	1	#NULL!	2		68	1	2	#NULL!	60	30	120	2	3	1	1	1	1	1	2	2	2	1	2	2	2	4	3	1		3		2	2	1	2	2	#NULL!		2	1	2	1	1	2	1	1
615	3	1	17	3	#NULL!	2		75	1	1	2	45	35	30	1	3	2	1	1	1	2	2	2	2	2	2	2	2	3	2	2		3		1	2	1	2	1	2		2	1	1	1	2	2	1	1
616	3	2	17	1	#NULL!	2		93	1	2	2	60	40	20	1	2	2	1	1	2	1	2	2	3	1	2	2	2	4	4	1		1		2	1	1	2	2	#NULL!		2	1	2	1	1	1	1	1
617	3	2	17	1	#NULL!	2		65	2	1	2	45	30	25	1	2	1	1	1	1	1	2	3	3	3	1	2	1	4	3	3		1		1	1	1	2	1	1		2	1	2	1	1	1	2	1
618	3	1	17	1	#NULL!	2		92	1	1	2	30	15	30	2	3	2	2	1	2	2	1	2	3	2	2	2	2	4	4	1		2		2	1	2	2	2	#NULL!		2	2	2	1	1	1	2	2
619	3	1	17	1	#NULL!	2		83	1	2	1	10	45	20	2	3	2	1	1	2	1	2	2	3	3	2	2	2	4	2	1		3		1	1	1	2	2	#NULL!		1	1	1	1	2	1	1	1
620	4	2	19	2	#NULL!	2		68	1	2	2	60	25	30	1	3	2	1	1	1	1	2	1	2	1	2	2	2	2	2	2		2		2	1	2	1	1	#NULL!		2	1	1	1	2	2	1	1
621	3	2	17	1	#NULL!	2		98	1	2	2	30	35	30	1	4	2	2	2	2	1	1	1	2	1	2	2	2	4	4	2		1		2	2	2	1	2	#NULL!		2	1	2	1	1	1	2	1
622	4	1	19	1	#NULL!	2		65	1	1	2	30	130	180	2	4	2	1	1	1	1	1	1	1	2	2	2	2	1	2	2		2		1	2	1	1	1	2		2	2	1	1	2	1	1	1
623	4	1	18	3	#NULL!	2		76	1	2	1	40	60	60	2	3	2	1	1	1	1	2	1	1	1	2	2	2	2	2	2		2		2	1	2	2	1	2		2	1	1	1	2	2	1	1
624	4	1	18	1	#NULL!	2		99	1	2	2	60	40	10	1	3	3	2	1	2	2	1	1	1	2	2	2	2	1	1	3		3		1	2	1	2	1	2		2	1	2	1	1	1	1	1
625	4	1	19	2	#NULL!	2		67	1	2	1	60	60	180	1	2	2	2	1	1	2	2	2	2	2	2	1	2	3	2	2		2		2	1	2	2	2	#NULL!		2	2	1	2	2	2	1	1
626	4	2	18	1	#NULL!	2		90	1	2	2	40	30	30	1	2	2	1	1	1	1	2	2	1	1	2	2	2	2	2	3		3		1	2	1	2	2	#NULL!		1	1	1	1	1	1	2	1
627	4	2	18	2	#NULL!	2		64	1	2	2	35	45	60	1	3	2	1	1	1	1	2	2	2	1	2	2	2	1	2	3		3		2	2	1	1	2	#NULL!		1	1	2	1	2	2	1	1
628	4	2	19	2	#NULL!	2		69	1	1	2	20	15	60	1	3	2	1	1	1	1	2	1	2	1	2	2	2	3	2	3		3		1	2	1	2	2	#NULL!		2	2	1	2	1	1	2	1
629	3	1	17	3	#NULL!	2		91	1	1	2	60	120	20	1	2	1	2	1	1	1	2	2	2	1	2	2	2	3	3	1		1		2	2	1	2	1	1		1	1	2	1	1	2	1	1
630	2	1	16	1	#NULL!	2		86	1	2	2	60	120	60	2	2	1	2	1	1	2	2	2	2	1	2	2	2	3	2	3		3		1	2	1	1	1	1		2	1	2	1	1	2	1	1
631	2	2	16	1	#NULL!	2		75	1	1	2	60	30	30	1	4	2	1	1	1	1	2	2	3	3	2	2	2	4	4	3		3		2	1	2	2	2	#NULL!		1	1	1	1	1	1	1	1
632	2	1	16	1	#NULL!	2		82	1	2	2	60	35	30	2	3	2	2	1	1	2	2	2	2	2	2	2	2	4	4	1		1		1	1	2	1	1	4		2	1	1	1	1	2	1	1
633	3	2	17	1	#NULL!	2		96	1	2	2	30	45	120	1	4	3	2	1	2	2	2	2	3	1	2	2	2	4	4	1		1		2	2	1	2	1	3		1	1	2	1	1	1	1	1
634	2	1	16	2	#NULL!	2		95	1	2	2	30	30	30	2	2	2	2	1	1	1	2	2	2	1	2	2	2	4	3	2		2		2	2	1	2	2	#NULL!		2	1	1	1	1	2	1	1
635	2	2	16	1	#NULL!	2		98	1	1	2	60	45	40	2	4	3	2	1	1	1	2	2	2	1	2	2	2	4	4	1		1		1	2	1	2	2	#NULL!		1	1	2	1	1	1	1	1
636	4	2	18	1	#NULL!	2		83	1	2	2	45	120	30	2	3	3	2	1	1	1	2	1	1	1	2	2	2	4	4	1		1		1	2	1	2	1	3		2	1	2	1	1	1	1	1
637	4	1	18	1	#NULL!	2		92	1	1	2	90	30	20	2	2	2	2	1	2	1	2	2	2	1	2	2	2	4	4	1		1		2	1	1	1	1	2		1	1	2	1	1	1	1	1
638	4	2	18	1	#NULL!	2		93	1	1	2	90	40	40	2	3	3	2	1	1	1	2	1	3	2	2	2	2	4	4	1		1		1	1	1	1	2	#NULL!		2	1	1	1	1	1	1	1
639	4	1	17	2	#NULL!	2		89	1	1	2	60	30	60	1	2	2	2	1	1	1	2	2	2	2	2	2	2	4	4	1		1		2	1	1	2	1	3		2	1	1	1	1	2	1	1
640	4	2	18	1	#NULL!	2		89	1	2	2	90	40	60	1	2	2	2	1	1	1	2	2	3	1	2	2	2	4	4	1		1		2	2	1	2	1	1		2	1	1	1	1	1	1	1
641	4	2	18	1	#NULL!	2		90	1	1	2	90	30	15	2	3	3	2	2	1	2	2	2	2	2	2	2	2	4	4	2		1		2	1	1	1	1	3		1	1	1	1	1	1	1	1
642	4	1	18	1	#NULL!	2		84	1	1	2	30	10	30	2	3	2	2	2	1	1	2	2	2	1	2	2	2	3	3	3		2		2	2	2	1	1	1		2	1	1	1	1	1	1	1
643	4	2	19	1	#NULL!	2		95	1	1	2	20	30	20	2	3	3	2	1	1	1	2	1	2	1	2	2	2	4	4	1		3		1	1	1	1	1	3		2	1	1	1	1	1	1	1
644	4	2	18	3	#NULL!	2		91	1	2	2	40	60	60	2	3	3	2	1	1	1	2	3	1	2	2	2	2	3	3	3		1		2	2	1	2	1	1		2	1	1	1	1	1	1	1
645	4	2	18	1	#NULL!	2		93	1	1	2	60	20	40	2	3	3	2	2	1	2	2	3	1	2	2	2	2	4	1	1		1		2	1	1	1	2	#NULL!		2	1	1	1	1	1	1	1
646	4	1	18	2	#NULL!	2		92	1	2	2	90	60	90	2	5	2	2	2	1	2	2	1	2	1	2	2	2	4	4	1		1		2	1	1	2	2	#NULL!		2	1	1	1	1	2	1	1
647	4	1	19	2	#NULL!	2		90	1	1	2	20	45	40	2	2	2	2	2	2	1	2	1	2	2	2	2	2	4	4	1		1		1	1	2	2	1	1		1	1	2	1	1	1	1	1
648	4	1	19	2	#NULL!	2		79	1	1	2	40	60	45	1	3	3	1	1	1	2	2	1	1	1	2	2	2	2	1	3		3		1	2	1	2	1	2		2	1	2	1	2	2	1	1
649	4	1	19	1	#NULL!	2		78	1	2	2	60	45	40	1	2	2	2	1	1	1	1	1	2	2	2	2	2	1	1	3		3		2	2	1	1	2	#NULL!		2	1	1	2	2	2	1	1
650	4	2	19	1	#NULL!	2		55	1	2	2	15	10	10	1	2	2	2	1	1	1	2	2	2	3	2	2	2	1	1	1		1		1	1	1	2	1	1		2	2	2	1	2	2	1	1
651	4	1	19	1	#NULL!	2		90	1	2	2	20	120	60	2	1	2	1	1	2	2	2	3	3	3	2	2	2	2	1	3	3	2		1	2	2	2	2	#NULL!		2	1	1	1	1	1	1	1
652	4	2	19	2	#NULL!	2		79	2	1	1	40	20	30	1	2	3	1	1	1	1	2	1	1	1	2	2	2	1	1	2		3		1	1	1	2	2	#NULL!		2	2	2	1	1	2	2	1
653	4	2	19	2	#NULL!	2		54	2	1	2	30	60	60	1	2	1	1	1	1	2	1	1	1	2	2	2	2	1	1	3		3		1	2	1	2	2	#NULL!		2	2	1	1	1	2	1	1
654	4	1	19	2	#NULL!	2		73	1	2	2	20	60	180	1	4	3	2	1	1	1	1	2	1	1	2	2	2	3	2	3		5		1	2	1	2	2	#NULL!		2	1	2	1	1	1	1	1
655	4	1	19	3	#NULL!	2		78	1	2	#NULL!	90	60	60	2	4	3	2	1	1	1	2	1	2	1	2	2	2	2	2	3		2		2	1	2	1	2	#NULL!		2	1	2	1	1	2	1	1
656	4	2	18	2	#NULL!	2		70	1	2	2	40	30	30	1	3	2	1	1	1	1	1	3	2	1	1	1	1	4	2	1		2		2	1	1	1	1	2		2	1	2	1	1	2	1	1
657	4	2	18	1	#NULL!	2		67	1	1	2	30	30	30	2	5	3	2	1	1	1	2	1	2	1	2	2	2	3	2	3		3		1	1	1	2	2	#NULL!		2	1	1	1	2	2	1	1
658	4	1	19	2	#NULL!	2		79	1	2	2	40	30	30	1	1	2	2	1	1	1	1	2	2	3	2	2	2	1	1	3		3		1	2	1	2	2	#NULL!		2	1	2	2	2	2	1	1
659	4	1	19	1	#NULL!	2		79	1	2	2	30	20	60	1	1	3	1	1	2	1	2	1	2	1	2	2	2	3	2	1		3		2	2	1	2	2	#NULL!		2	1	1	1	2	1	1	1
660	4	1	19	2	#NULL!	2		89	1	2	2	60	30	30	1	2	2	1	1	1	1	2	2	2	1	2	2	2	2	2	4		4		2	1	1	2	2	#NULL!		2	1	2	1	2	2	1	1
661	4	2	19	2	#NULL!	2		71	1	2	2	45	15	30	2	6	3	1	1	1	1	1	1	1	1	2	2	2	4	3	1		1		1	2	1	1	1	1		1	1	2	1	1	2	1	1
662	3	1	17	1	#NULL!	2		88	1	2	2	20	30	60	1	2	1	2	2	1	2	2	2	3	1	2	2	2	4	4	1		1		2	1	1	2	1	1		1	1	1	1	2	2	1	1
663	2	2	17	1	#NULL!	2		95	1	2	2	90	60	30	2	2	1	1	1	1	2	2	2	1	2	2	2	2	4	3	3		3		1	1	1	1	1	1		2	1	2	1	2	2	1	1
664	2	2	16	3	#NULL!	2		94	1	2	2	30	20	60	2	3	3	2	1	1	1	2	2	2	2	2	2	2	4	4	3		1		2	1	2	1	1	2		2	1	2	1	1	1	1	1
665	2	1	16	1	#NULL!	2		83	1	1	2	90	45	60	1	4	2	2	1	1	1	2	2	3	2	1	2	2	3	4	1		2		2	1	2	2	1	1		1	1	2	1	1	1	1	1
666	2	1	17	1	#NULL!	2		83	1	1	2	60	130	40	1	2	2	1	1	1	1	2	2	2	1	2	2	2	4	4	3		3		2	1	1	1	2	#NULL!		2	1	2	1	1	1	1	1
667	3	2	17	1	#NULL!	2		94	1	1	2	50	30	40	1	4	3	2	2	1	2	2	2	3	2	2	2	2	4	1	3		1		2	1	1	1	2	#NULL!		2	1	2	1	2	2	1	1
668	2	2	15	2	#NULL!	2		79	1	2	2	30	10	30	2	6	2	1	1	1	1	2	2	2	2	2	2	2	3	4	2		2		2	1	1	2	1	1		2	1	2	1	1	1	1	1
669	2	2	16	2	#NULL!	2		80	1	1	2	45	30	60	1	3	2	1	1	1	1	2	2	2	1	2	2	2	2	2	3		3		1	2	1	1	1	1		2	1	1	1	1	1	1	1
670	2	2	16	1	#NULL!	2		76	1	2	2	60	60	60	1	2	1	2	1	1	1	2	1	2	1	2	2	2	4	2	1		2		1	2	1	1	2	#NULL!		2	1	1	1	1	1	1	1
671	2	2	17	1	#NULL!	2		87	1	2	2	40	30	30	1	2	2	2	2	1	2	2	1	1	2	2	2	2	1	1	1		3		2	2	2	2	1	1		1	1	1	1	1	1	2	2
672	4	2	17	2	#NULL!	2		66	1	2	#NULL!	20	20	30	2	2	1	1	1	1	1	2	1	2	2	2	2	2	4	4	1		1		1	1	2	1	1	1		1	2	1	1	1	2	1	1
673	3	1	18	2	#NULL!	2		89	1	2	2	30	15	60	2	2	3	1	1	1	2	1	1	1	1	2	2	2	4	2	1		1		2	2	1	1	2	#NULL!		2	1	2	1	1	1	1	1
674	3	1	19	2	#NULL!	2		65	1	2	2	40	30	20	2	4	1	2	1	1	1	2	1	2	1	2	2	2	1	1	3		3		2	1	1	1	2	#NULL!		2	1	1	2	2	2	1	1
675	3	1	18	2	#NULL!	2		81	1	2	2	30	20	60	1	2	1	2	1	1	1	1	2	2	1	2	2	2	2	1	2		4		2	1	1	1	2	#NULL!		2	1	1	2	2	2	1	1
676	3	2	18	2	#NULL!	2		85	1	1	2	20	20	30	2	3	2	1	2	1	2	1	3	3	3	2	2	2	4	2	1		5		2	2	1	1	2	#NULL!		2	1	2	1	1	2	1	1
677	3	1	17	2	#NULL!	2		85	1	2	2	30	30	60	2	2	3	1	1	2	1	2	2	3	3	2	2	2	2	2	3		2		2	2	1	1	1	1		2	1	2	1	2	2	1	1
678	3	2	17	2	#NULL!	2		73	1	1	2	20	20	60	1	3	3	1	1	1	1	2	2	2	1	2	2	2	1	2	3		3		2	2	1	2	2	#NULL!		2	1	2	1	1	1	1	1
679	3	1	17	3	#NULL!	2		71	1	1	2	45	35	30	2	3	3	1	1	1	2	2	2	2	1	2	2	2	3	2	3		3		1	1	2	1	2	#NULL!		1	2	1	1	1	1	1	1
680	3	1	18	2	#NULL!	2		78	1	2	2	20	60	30	2	2	2	1	1	1	1	2	2	1	1	2	2	2	4	4	1		2		2	1	2	1	1	2		1	1	1	1	1	1	1	1
681	4	1	19	2	#NULL!	2		76	1	1	2	60	40	60	2	3	1	1	1	1	1	2	2	2	1	2	1	2	2	2	3		3		1	2	1	1	2	#NULL!		2	2	1	1	1	2	2	1
682	4	1	19	2	#NULL!	2		72	1	1	2	30	15	60	2	2	2	1	1	1	2	2	2	1	2	2	2	1	1	1	4		4		1	1	2	1	2	#NULL!		2	2	2	2	2	2	2	1
683	4	1	17	2	#NULL!	2		75	1	1	2	20	60	30	2	3	2	2	2	1	1	1	2	1	2	2	2	2	4	4	1		2		2	2	1	2	2	#NULL!		1	1	2	1	1	1	1	1
684	4	2	18	2	#NULL!	2		79	1	1	2	60	30	60	1	2	2	1	1	1	2	2	2	1	2	2	2	2	4	1	1		1		1	1	1	1	2	#NULL!		1	1	2	1	1	2	1	1
685	4	1	18	1	#NULL!	2		79	1	1	2	60	120	40	1	2	2	2	1	1	2	1	2	1	1	2	2	2	4	4	3		1		2	1	1	2	2	#NULL!		1	1	1	1	1	1	1	1
686	3	2	17	1	#NULL!	2		87	1	1	2	60	120	40	1	2	2	1	1	2	2	2	3	2	2	2	2	2	4	3	1		1		2	2	1	2	2	#NULL!		2	1	1	1	1	1	1	1
687	3	2	17	2	#NULL!	2		90	1	1	2	30	50	60	1	2	2	2	1	1	1	2	3	2	1	2	2	2	4	3	2		2		1	2	1	2	2	#NULL!		1	1	2	1	2	1	1	1
688	3	1	18	2	#NULL!	2		90	1	2	2	20	40	60	1	3	3	2	1	1	2	2	1	2	1	2	2	2	4	4	2		1		2	2	1	1	2	#NULL!		2	1	2	1	1	1	1	1
689	4	2	18	2	#NULL!	2		89	1	1	2	20	30	90	1	3	3	1	1	1	1	2	2	2	1	2	2	2	4	4	2		3		1	2	1	1	1	1		2	1	1	1	1	1	1	1
690	4	2	17	2	#NULL!	2		82	1	1	1	45	60	60	1	2	2	2	1	1	1	2	2	1	1	2	2	2	4	4	1		1		1	1	1	1	1	1		2	1	2	1	1	1	1	1
691	4	2	18	2	#NULL!	2		82	1	2	2	60	30	30	2	5	1	2	1	1	1	2	2	3	3	2	2	2	1	1	4		4		1	2	1	2	1	2		2	1	2	2	2	2	1	1
692	2	2	16	2	#NULL!	2		56	1	2	2	15	30	40	1	3	3	2	1	1	1	2	2	1	1	2	2	2	3	3	3		3		1	2	1	1	1	1		2	1	2	1	1	1	1	1
693	2	2	15	2	#NULL!	2		83	1	2	2	30	45	60	2	4	2	2	1	1	1	2	2	3	3	2	2	2	3	2	3		3		1	1	1	1	1	1		1	1	1	1	1	1	1	1
694	2	2	15	1	#NULL!	2		54	1	2	2	60	60	120	1	3	3	2	1	1	1	2	1	1	1	2	2	2	2	3	1		2		2	1	1	2	1	1		2	1	1	1	1	2	1	1
695	2	1	16	1	#NULL!	2		80	1	1	2	30	20	15	2	1	2	2	1	1	1	1	1	1	1	2	2	2	4	4	1		1		2	2	1	2	1	#NULL!		2	1	2	1	1	1	1	1
696	2	1	17	1	#NULL!	2		53	1	1	2	30	60	30	1	2	1	2	1	2	1	1	1	2	1	2	2	2	4	4	1		1		1	1	1	1	1	2		1	1	1	1	1	1	1	1
697	2	1	16	1	#NULL!	2		85	1	1	2	30	60	60	2	5	3	2	1	1	1	2	2	2	2	1	2	2	3	3	1		3		1	2	1	2	1	2		2	1	2	1	1	1	1	1
698	2	2	16	2	#NULL!	2		81	1	2	2	30	60	10	2	2	1	1	1	1	2	1	1	2	1	2	2	2	2	1	2		2		2	1	1	2	1	1		2	1	1	1	1	1	2	2
699	3	1	19	1	#NULL!	1		76	1	1	2	45	20	30	2	2	2	1	1	2	2	1	1	1	1	2	2	2	2	2	1		1		2	2	2	1	1	1		2	1	1	1	2	2	1	1
700	3	1	17	2	#NULL!	2		70	1	2	2	40	60	30	1	3	2	1	2	2	1	2	2	1	2	2	2	2	2	2	2		1		2	1	2	2	2	#NULL!		2	1	1	1	1	1	1	1
701	3	1	18	2	#NULL!	2		81	1	2	2	20	90	45	1	2	1	2	1	1	2	2	1	1	2	2	2	1	2	3	1		2		1	1	1	1	1	2		1	1	1	1	1	1	1	1
702	3	2	17	2	#NULL!	2		83	1	1	2	30	60	30	2	2	1	1	1	1	1	2	1	3	1	2	2	2	2	1	4		3		2	1	1	1	1	2		2	2	2	1	1	2	1	1
703	4	2	18	2	#NULL!	2		85	1	2	2	30	45	60	1	2	3	2	1	1	2	2	3	2	3	1	2	2	3	3	3		3		2	1	2	2	1	1		1	2	1	1	1	1	1	1
704	3	2	18	1	#NULL!	2		53	1	1	2	60	30	30	2	4	2	1	2	1	1	1	1	1	1	2	2	2	3	3	3		2		1	2	1	2	1	2		2	1	1	1	1	1	1	1
705	3	1	19	1	#NULL!	2		62	1	1	2	30	20	15	1	2	1	1	1	1	1	2	2	3	3	2	2	2	1	2	4		4		1	2	1	1	2	#NULL!		2	1	2	2	2	2	2	1
706	2	2	18	1	#NULL!	2		85	2	2	2	60	15	15	1	2	3	1	1	2	1	2	1	3	1	2	2	2	3	2	1		3		1	2	1	1	1	3		1	1	2	1	1	2	1	1
707	3	1	17	2	#NULL!	2		70	1	1	2	20	40	60	1	5	3	1	1	1	1	1	2	1	1	2	2	2	4	4	3		3		1	2	1	2	1	2		1	1	1	1	1	1	1	1
708	3	2	18	2	#NULL!	2		45	1	1	2	60	40	30	2	4	2	1	2	1	1	2	2	2	2	1	2	2	3	3	2		1		1	1	2	2	1	3		1	1	2	1	1	1	1	1
709	3	1	19	2	#NULL!	2		70	1	1	2	30	45	60	1	4	3	2	1	1	1	1	1	1	1	2	2	2	3	1	1		2		2	1	1	1	1	2		1	1	2	1	2	2	1	1
710	3	2	18	1	#NULL!	2		72	1	1	2	20	60	180	1	6	3	1	1	1	1	1	1	1	1	2	2	2	2	2	3		4		1	1	1	1	1	2		2	1	1	1	1	2	1	1
711	3	1	19	2	#NULL!	2		90	1	2	2	30	90	45	2	1	1	2	1	1	1	2	1	1	1	2	2	2	2	1	5		2		1	2	1	1	2	#NULL!		2	1	1	1	1	2	2	1
712	3	2	19	1	#NULL!	2		71	1	2	#NULL!	30	60	20	1	4	1	2	1	1	1	2	1	1	1	2	2	2	2	3	1		1		1	1	2	2	2	#NULL!		2	1	1	1	2	1	1	1
713	3	1	18	1	#NULL!	2		50	1	1	2	30	60	60	1	4	1	2	1	1	1	1	1	2	1	2	2	2	3	4	4		1		1	2	1	1	1	2		2	1	2	1	1	2	1	1
714	3	2	17	1	#NULL!	2		67	1	2	2	30	30	60	2	3	2	2	2	1	2	2	2	2	1	2	2	2	4	3	1		3		1	2	1	1	1	2		2	1	1	1	2	1	1	1
715	3	2	16	1	#NULL!	2		53	1	1	2	60	50	120	1	3	1	1	1	1	1	2	2	2	1	2	2	2	3	1	1		5		1	1	1	2	2	#NULL!		1	1	2	1	2	2	1	1
716	3	2	19	2	#NULL!	2		89	1	1	2	30	130	30	1	3	2	2	1	1	1	2	1	2	2	2	2	2	4	4	1		1		1	1	2	1	1	1		2	1	2	1	1	1	1	1
717	3	1	17	2	#NULL!	2		90	1	2	2	50	120	60	1	6	3	#NULL!	2	1	1	1	2	1	2	2	2	2	4	3	1		3		2	1	1	1	1	2		1	1	1	1	1	1	1	1
718	4	1	19	2	#NULL!	2		70	1	1	2	40	15	20	1	6	1	2	2	1	1	1	1	2	1	2	2	2	2	1	1		1		1	1	2	1	1	1		1	1	1	1	1	2	1	1
719	3	2	19	1	#NULL!	2		71	1	1	2	60	30	45	2	2	1	1	1	1	1	2	1	1	1	2	2	2	3	2	4		3		1	2	2	1	2	#NULL!		2	1	1	1	1	2	1	1
720	2	2	18	1	#NULL!	2		50	1	1	2	40	15	30	2	3	1	1	1	2	1	2	1	1	2	2	2	1	3	4	2		2		1	2	1	1	1	2		2	2	2	2	1	1	2	1
721	3	2	18	1	#NULL!	2		70	2	2	2	40	30	20	1	5	2	1	1	1	1	1	3	1	1	2	1	2	4	3	3		1		1	1	1	2	2	#NULL!		2	1	1	1	1	1	1	1
722	3	2	17	2	#NULL!	1		74	1	2	1	30	30	40	2	1	2	1	2	1	2	2	1	1	2	1	2	1	1	2	1		1		1	2	1	2	1	3		2	1	2	1	2	1	1	2
723	3	1	17	3	#NULL!	2		50	1	2	2	90	30	15	2	2	2	1	1	1	1	1	1	1	#NULL!	1	1	1	1	1	1		1		1	1	1	1	1	1		1	1	2	2	2	2	2	1
724	3	2	17	1	#NULL!	2		85	1	1	2	40	10	30	1	3	2	2	1	1	1	2	1	1	2	2	2	2	4	4	1		1		1	2	1	2	2	#NULL!		2	1	1	1	1	1	1	1
725	3	2	17	1	#NULL!	2		56	1	1	2	60	45	30	1	2	2	1	2	1	2	1	2	1	1	2	2	2	4	4	1		4		1	1	1	1	2	#NULL!		2	2	1	2	1	1	1	1
726	3	1	17	2	#NULL!	2		83	1	2	2	30	45	60	1	2	2	2	1	1	1	1	2	2	2	2	2	2	2	1	2		2		1	1	1	2	2	#NULL!		1	2	1	2	2	1	1	1
727	3	1	17	1	#NULL!	2		83	1	2	2	15	30	180	1	2	1	1	2	1	2	1	2	1	2	2	2	2	3	3	1		1		1	2	2	2	2	#NULL!		1	1	2	1	2	1	1	1
728	4	1	17	2	#NULL!	2		51	1	1	2	30	45	30	1	2	1	2	1	1	2	1	2	1	2	2	2	2	2	2	2		2		2	2	1	1	1	2		2	1	2	1	1	2	1	1
729	4	1	18	2	#NULL!	2		80	1	1	2	10	15	15	2	3	1	2	2	1	2	2	1	1	1	2	2	2	2	2	3		1		2	2	1	2	2	#NULL!		2	2	1	1	2	2	1	1
730	4	1	18	1	#NULL!	2		83	2	2	2	30	60	180	2	1	2	1	1	1	2	1	2	2	2	2	2	2	4	4	1		1		1	2	1	1	1	2		2	1	1	1	1	1	1	1
731	4	1	19	1	#NULL!	2		54	1	1	2	30	30	40	1	2	2	1	1	1	7	2	1	1	1	2	2	2	4	2	2		2		1	2	1	1	1	1		1	1	1	2	1	2	1	1
732	4	2	18	1	#NULL!	2		75	2	1	2	30	180	180	2	2	1	1	1	1	2	2	1	2	1	2	2	2	1	1	3		3		1	2	1	2	2	#NULL!		2	1	1	2	1	1	1	1
733	4	1	18	1	#NULL!	2		87	1	2	#NULL!	90	60	180	2	2	2	2	1	2	1	2	2	3	3	2	2	2	3	2	3		3		2	2	2	2	1	1		2	1	1	1	2	2	1	1
734	4	1	18	1	#NULL!	2		50	1	1	2	30	30	30	1	6	3	1	1	1	1	1	3	2	1	2	2	2	3	2	1		2		1	2	1	2	1	2		2	1	1	1	2	2	1	1
735	4	2	17	2	#NULL!	2		85	1	2	#NULL!	35	30	10	1	4	2	1	1	1	1	2	1	1	1	2	2	2	2	4	4		1		1	2	1	2	1	2		1	1	1	1	2	2	1	1
736	4	1	18	2	#NULL!	2		75	1	2	2	90	60	60	1	1	2	2	1	1	1	2	1	2	1	2	2	2	4	3	1		2		2	2	1	1	1	1		2	1	2	1	1	1	1	1
737	4	1	18	1	#NULL!	2		70	1	2	2	30	45	20	1	1	1	1	2	1	1	1	2	1	3	1	2	1	2	2	2		1		1	2	1	2	1	1		2	1	1	2	2	2	1	1
738	4	1	17	1	#NULL!	2		63	1	2	2	15	30	120	1	1	2	2	1	1	1	2	2	1	2	1	2	1	2	1	1		1		1	1	2	2	2	#NULL!		2	1	2	1	2	2	1	1
739	4	2	19	1	#NULL!	2		75	1	2	2	30	45	35	1	3	1	2	1	2	1	2	2	3	1	2	1	2	4	1	3		3		1	1	1	2	2	#NULL!		2	1	1	1	2	2	1	1
740	4	2	18	1	#NULL!	2		80	1	1	2	30	50	180	2	2	2	2	1	1	1	2	1	3	1	2	2	2	2	1	1		1		2	2	1	1	2	#NULL!		2	1	2	1	1	2	1	1
741	4	1	18	1	#NULL!	2		70	1	2	2	90	60	90	1	3	1	1	1	1	2	1	1	1	2	2	2	2	4	4	1		2		1	1	1	2	1	2		2	1	1	1	1	1	1	1
742	4	2	19	1	#NULL!	2		75	1	1	2	60	40	60	2	4	3	1	1	1	1	2	1	1	1	2	2	2	4	4	1		2		2	1	2	1	2	#NULL!		1	1	1	1	2	2	1	1
743	4	1	19	1	#NULL!	2		78	1	1	2	60	30	15	2	2	1	2	1	1	1	1	2	2	2	2	2	2	1	3	1		2		1	1	1	2	1	2		1	1	2	1	2	2	1	1
744	4	1	18	2	#NULL!	2		76	1	2	2	40	20	50	2	3	3	1	2	2	2	2	1	1	1	2	2	1	1	2	2		3		1	2	2	2	1	1		2	1	1	1	2	2	1	1
745	4	1	19	2	#NULL!	2		70	1	2	2	90	60	60	1	2	3	2	1	1	2	2	2	3	3	1	2	1	2	2	1		3		2	1	2	1	2	#NULL!		2	2	2	2	2	1	1	2
746	3	2	17	2	#NULL!	2		60	1	1	2	40	30	40	1	2	3	1	1	1	2	1	1	1	2	2	2	2	2	2	2		2		1	2	1	2	2	#NULL!		2	1	2	1	1	2	1	1
747	4	1	16	1	#NULL!	2		80	1	1	2	40	30	50	1	3	3	1	1	1	1	1	1	1	1	2	2	2	3	2	3		4		2	2	1	1	2	#NULL!		2	1	1	1	1	1	1	1
748	3	1	18	3	#NULL!	2		80	1	2	2	90	180	15	1	2	3	1	2	1	2	1	1	1	1	2	2	2	4	4	1		1		1	1	2	1	1	1		2	1	1	1	1	1	2	1
749	4	2	18	1	#NULL!	2		79	1	2	2	30	30	60	1	2	3	2	1	1	1	1	2	1	1	2	2	2	4	4	3		1		1	1	2	1	1	1		2	1	1	1	1	1	1	1
750	4	2	18	2	#NULL!	2		63	1	2	2	60	30	30	1	3	1	2	1	1	1	1	2	1	2	2	2	2	2	1	2		1		1	2	1	2	2	#NULL!		2	1	1	1	1	2	1	1
751	4	2	17	2	#NULL!	2		76	1	2	2	30	30	45	1	5	3	2	1	1	1	2	1	3	1	2	2	2	2	1	4		4		1	2	1	2	1	1		1	2	2	1	2	2	1	1
752	4	2	19	2	#NULL!	2		79	1	1	2	60	60	180	1	4	2	2	1	1	1	2	1	2	1	2	2	2	3	2	1		3		1	2	2	1	1	1		1	1	2	1	2	1	1	1
753	4	1	19	2	#NULL!	2		60	1	1	2	60	60	60	1	3	1	1	1	1	2	2	2	2	1	2	2	2	3	2	3		3		1	2	1	2	2	#NULL!		2	1	2	1	2	1	1	1
754	4	2	18	1	#NULL!	2		60	1	1	2	15	10	20	2	2	2	1	1	2	2	2	1	2	2	2	2	2	2	1	2		1		2	1	1	2	2	#NULL!		2	1	2	2	2	2	1	1
755	4	2	17	2	#NULL!	2		85	1	1	2	60	20	60	2	4	2	1	1	1	1	2	1	2	2	2	2	2	4	3	1		3		2	2	1	2	2	#NULL!		2	1	2	1	1	2	1	1
756	3	1	18	2	#NULL!	2		90	2	2	2	50	60	30	2	1	2	1	1	2	1	2	1	3	2	2	2	1	1	1	1		1		1	2	1	2	2	#NULL!		1	1	1	1	1	1	1	1
757	4	2	19	2	#NULL!	2		80	1	2	#NULL!	30	40	30	2	3	2	2	1	1	1	2	1	2	1	2	2	2	4	4	1		2		2	2	1	2	2	#NULL!		2	1	2	1	1	1	1	1
758	4	2	19	1	#NULL!	2		93	1	2	2	50	30	120	1	1	1	1	1	1	1	2	1	2	1	2	2	2	4	2	1		2		1	2	1	1	2	#NULL!		1	1	2	1	2	2	1	1
759	4	2	18	1	#NULL!	2		90	1	1	2	60	60	40	1	2	3	1	2	1	2	1	2	2	3	2	2	1	4	4	3		2		2	1	1	2	1	3		2	1	2	1	2	2	1	2
760	4	2	18	1	#NULL!	2		78	1	2	2	60	20	50	1	3	2	1	1	1	1	2	1	1	2	1	2	2	2	4	4		2		2	1	2	2	2	#NULL!		2	1	2	1	1	1	1	1
761	4	1	18	1	#NULL!	2		74	1	1	2	50	20	60	1	3	2	1	1	1	1	2	1	2	1	2	2	2	3	3	3		3		1	2	1	2	1	1		2	1	2	1	1	2	1	1
762	4	1	19	1	#NULL!	2		89	1	1	2	45	60	15	1	2	2	2	1	1	1	1	1	1	1	2	2	2	4	3	1		1		1	2	1	2	2	#NULL!		2	1	1	1	1	1	2	1
763	4	2	17	1	#NULL!	2		62	1	2	2	40	30	30	1	2	3	2	1	1	1	1	2	2	2	2	2	2	2	1	2		2		1	2	1	2	2	#NULL!		2	1	1	1	2	1	1	1
764	3	2	17	1	#NULL!	2		95	1	1	2	30	30	60	2	3	3	1	1	1	1	1	1	1	1	2	2	2	1	3	1		3		1	1	1	1	1	1		2	1	2	1	1	1	1	1
765	4	2	17	1	#NULL!	2		76	1	1	2	90	15	180	1	3	3	1	1	1	2	1	1	2	3	2	2	2	4	3	3		3		1	2	1	2	2	#NULL!		2	2	1	1	1	2	2	1
766	4	1	18	1	#NULL!	2		72	1	1	2	40	30	50	1	3	3	1	1	1	1	1	1	1	1	2	2	2	3	2	3		4		2	2	2	1	2	#NULL!		2	1	1	1	1	1	1	1
767	4	1	19	2	#NULL!	2		76	1	2	2	45	50	15	1	6	3	1	1	1	1	1	1	1	1	2	2	2	3	3	3		2		2	2	2	2	2	#NULL!		1	1	2	2	1	1	2	2
768	3	2	17	1	#NULL!	2		63	1	1	2	60	180	60	1	2	2	2	1	1	1	2	1	1	1	2	2	2	4	4	1		2		1	2	1	2	2	#NULL!		2	1	1	1	1	1	1	1
769	3	1	18	2	#NULL!	2		78	1	2	2	40	30	180	2	1	1	2	2	1	2	2	2	3	1	2	2	2	3	2	2		1		2	2	1	2	2	#NULL!		1	1	1	1	1	1	1	2
770	3	2	16	1	#NULL!	2		63	1	1	2	40	40	20	1	2	3	1	1	1	1	1	1	1	1	2	2	2	3	1	1		2		2	1	1	1	2	#NULL!		2	2	1	1	2	2	1	1
771	3	1	18	1	#NULL!	2		79	1	2	2	30	60	30	1	6	3	1	1	1	1	1	2	1	1	2	2	2	2	2	3		3		1	1	2	1	2	#NULL!		2	2	1	2	2	2	1	1
772	3	2	17	1	#NULL!	2		79	1	2	2	90	180	60	1	2	3	1	1	1	1	1	2	2	1	2	2	2	2	3	3		1		1	2	1	2	2	#NULL!		2	1	1	1	2	2	1	1
773	3	2	17	2	#NULL!	2		61	1	1	2	30	30	30	2	3	3	2	2	1	1	2	1	1	1	2	2	2	2	2	2		2		1	2	1	2	2	#NULL!		2	1	1	1	2	2	1	1
774	3	2	17	1	#NULL!	2		69	1	2	2	45	35	30	1	3	2	1	1	2	1	2	2	1	2	2	2	2	3	2	2		1		1	1	1	2	2	#NULL!		1	2	2	1	1	2	1	1
775	3	2	18	2	#NULL!	2		56	1	2	2	15	30	25	1	2	1	1	1	1	2	2	1	1	1	2	2	2	3	1	2		3		2	2	2	2	2	#NULL!		2	1	2	2	2	2	1	1
776	2	1	19	2	#NULL!	2		65	1	1	2	30	40	30	2	2	2	1	1	1	2	1	2	2	1	2	2	2	2	2	3		3		1	2	1	1	1	1		2	2	1	1	1	2	1	1
777	3	1	16	1	#NULL!	2		78	2	2	2	90	180	15	2	5	3	2	1	2	1	1	1	1	1	2	2	2	4	1	1		1		1	1	2	1	2	#NULL!		2	1	1	1	1	1	1	1
778	3	1	19	1	#NULL!	2		93	1	1	2	30	45	60	1	3	3	2	1	1	2	2	3	2	1	2	1	2	4	2	5		1		2	2	1	2	1	1		1	1	1	1	1	2	1	2
779	3	2	19	2	#NULL!	2		80	1	1	2	10	15	15	2	2	2	1	1	1	1	2	1	1	1	2	2	2	2	1	3		3		1	2	1	1	1	2		2	2	1	1	2	2	1	1
780	3	2	17	1	#NULL!	2		89	1	2	2	30	10	60	1	5	2	2	1	1	1	2	2	2	2	2	2	2	3	1	1		3		2	1	1	1	1	1		2	1	1	1	2	2	1	1
781	3	1	18	2	#NULL!	2		90	1	2	2	60	60	60	2	3	2	1	1	1	1	1	2	1	1	1	2	2	2	3	2		1		2	1	1	2	1	2		2	1	1	1	1	1	2	1
782	3	2	16	2	#NULL!	2		87	1	2	2	45	90	30	1	3	1	2	1	1	1	2	2	2	1	2	2	2	2	1	1		2		1	2	1	2	2	#NULL!		2	1	1	1	1	2	1	1
783	3	2	17	2	#NULL!	2		98	1	2	2	40	40	30	1	3	2	2	1	1	2	1	1	3	1	2	2	2	3	3	2		1		2	1	2	1	1	2		1	1	2	1	1	2	1	1
784	3	1	18	1	#NULL!	2	2	79	1	2	2	40	30	40	2	4	3	2	2	2	2	2	1	1	2	2	2	2	3	1	3		3		2	2	2	2	2	#NULL!		1	2	2	1	1	2	2	2
785	3	2	17	1	#NULL!	2		93	1	2	2	50	40	20	1	3	3	2	1	1	1	2	2	2	1	2	2	2	2	3	1		2		2	1	2	1	2	1		2	1	2	1	1	1	1	1
786	3	2	17	1	#NULL!	2		72	1	2	2	60	60	60	2	1	3	1	1	1	1	1	2	2	1	2	2	2	2	2	1		2		1	1	1	2	1	1		2	1	1	1	1	1	1	1
787	3	1	18	2	#NULL!	2		59	1	2	2	60	90	60	1	6	2	1	1	1	1	2	1	2	1	2	2	2	2	2	1		2		2	1	1	2	1	1		1	1	1	1	2	2	1	1
788	3	1	16	1	#NULL!	2		98	1	1	2	40	60	60	2	3	3	1	1	2	1	2	2	2	2	2	2	2	2	4	2		1		2	1	2	1	1	#NULL!		1	1	1	1	2	2	1	1
789	2	2	17	1	#NULL!	2		57	1	1	2	30	25	45	2	1	1	2	1	1	1	2	2	2	1	2	2	2	1	1	3		2		1	2	2	1	2	#NULL!		1	2	2	2	2	2	1	1
790	2	1	16	2	#NULL!	2		75	1	1	2	30	40	15	1	4	2	2	2	1	1	2	3	3	3	1	1	1	2	2	3		1		1	2	1	2	1	1		1	2	1	1	1	2	1	1
791	2	2	15	2	#NULL!	2		79	1	1	2	20	180	90	1	2	2	2	1	1	1	2	2	2	1	2	2	2	3	3	3		2		1	1	2	2	1	1		2	2	2	1	1	2	1	1
792	2	1	18	2	#NULL!	2		64	1	1	2	60	60	180	1	1	3	1	1	1	5	1	1	2	1	2	2	2	2	2	1		2		1	2	1	1	2	#NULL!		2	2	2	1	1	2	1	1
793	2	1	19	2	#NULL!	2		97	1	1	2	60	180	60	2	3	2	2	1	1	1	1	1	2	1	2	2	2	2	2	3		2		1	2	1	2	2	#NULL!		2	1	1	1	1	2	1	1
794	3	1	16	1	#NULL!	2		73	1	2	2	30	20	15	1	2	3	1	1	1	1	2	3	2	3	2	2	2	2	1	3		1		1	2	2	2	2	#NULL!		2	1	1	2	2	2	1	2
795	2	1	18	2	#NULL!	2		52	1	1	2	60	180	90	1	2	2	2	1	1	1	1	1	1	1	2	2	2	2	2	2		2		2	2	1	2	1	2		1	1	1	1	2	2	1	1
796	2	2	17	1	#NULL!	2		78	1	1	2	30	30	60	2	2	3	1	2	1	1	2	1	2	2	2	1	1	4	4	1		2		2	2	1	1	1	1		1	2	1	1	2	2	1	1
797	2	1	17	2	#NULL!	2		56	1	1	2	35	25	15	1	2	1	2	2	1	1	2	1	3	2	1	1	2	3	1	1		3		2	1	2	1	1	4		2	1	2	2	2	1	2	1
798	3	2	18	1	#NULL!	2		81	1	2	2	30	20	40	1	2	2	2	1	1	1	1	1	1	1	2	2	2	2	2	4		4		1	2	1	2	2	#NULL!		1	1	1	1	1	1	1	1
799	3	1	17	2	#NULL!	2		61	1	2	2	30	10	120	1	3	3	2	1	1	1	2	2	2	1	2	2	2	3	2	1		3		2	1	1	2	1	1		2	1	1	1	2	1	1	1
800	2	2	17	1	#NULL!	2		54	2	1	2	15	10	10	1	1	1	1	1	1	1	1	1	2	2	2	2	2	1	2	2		1		1	1	1	1	1	1		1	1	1	1	1	1	2	2
801	3	2	17	2	#NULL!	2		81	2	2	2	50	30	30	1	1	2	1	1	1	1	1	2	2	1	2	2	2	2	1	1		1		1	1	2	1	1	2	2	2	2	2	2	2	2	2	1
802	3	1	19	2	#NULL!	2		72	1	1	2	60	20	15	2	4	3	1	1	1	1	1	1	2	1	2	2	2	2	2	2		1		2	1	2	2	2	#NULL!		2	1	1	1	1	1	1	1
803	3	1	19	1	#NULL!	2		79	1	2	2	60	50	60	1	2	1	2	1	1	1	2	1	1	1	2	2	2	4	4	2		2		1	2	1	1	1	1		1	1	2	1	1	2	1	1
804	3	1	18	2	#NULL!	2		84	1	2	2	90	180	15	1	3	2	2	1	1	1	1	2	2	1	2	2	2	3	2	1		3		2	2	1	2	1	2		1	1	2	1	2	2	1	1
805	3	1	17	2	#NULL!	2		80	1	1	2	45	30	30	1	3	2	2	1	1	2	2	1	1	2	2	2	2	2	1	3		3		2	2	1	2	2	#NULL!		2	1	1	1	1	2	1	1
806	3	2	18	1	#NULL!	2		82	1	1	2	30	45	180	1	6	2	1	1	1	1	1	2	1	2	2	2	2	4	3	1		1		2	2	2	1	2	#NULL!		1	1	2	1	1	1	1	1
807	3	1	19	2	#NULL!	2		79	1	2	2	40	30	30	1	3	2	1	1	1	2	2	1	2	1	2	2	2	1	2	4		4		1	2	1	2	2	#NULL!		2	1	1	1	1	2	1	1
808	2	2	18	2	#NULL!	2		70	1	2	1	30	45	30	2	2	2	2	1	1	2	1	1	1	1	2	2	2	1	2	1		2		2	1	2	1	1	1		2	1	1	1	1	2	1	1
809	3	1	16	1	#NULL!	2		78	1	2	2	45	20	60	1	6	3	2	2	1	2	2	2	1	1	2	2	2	3	3	3		1		1	2	1	2	1	2		1	1	1	1	1	1	1	1
810	2	2	15	1	#NULL!	2		89	1	1	2	20	30	180	1	1	2	2	2	1	1	2	3	1	2	2	2	2	4	4	1		1		2	1	2	2	2	#NULL!		2	1	2	1	1	1	1	1
811	2	1	19	2	#NULL!	2		74	1	2	2	30	40	35	1	2	2	2	1	1	1	2	1	1	1	2	2	2	2	1	1		1		2	1	1	1	1	1		1	1	2	1	1	1	1	1
812	2	2	16	1	#NULL!	2		68	1	2	2	20	60	120	1	3	2	1	2	1	2	2	1	1	1	2	2	2	2	2	1		3		2	2	1	2	2	#NULL!		2	1	2	1	1	2	1	1
813	2	1	16	1	#NULL!	2		70	1	2	2	30	30	60	1	6	2	1	1	1	1	1	1	1	1	2	2	2	4	3	3		3		2	2	2	2	2	#NULL!		2	1	1	1	1	1	1	1
814	2	2	16	1	#NULL!	2		70	2	2	2	35	20	35	2	4	2	1	2	2	1	2	2	2	2	2	2	2	3	3	3		3		1	2	2	2	2	#NULL!		2	2	2	2	2	2	2	2
815	2	1	17	2	#NULL!	2		67	1	2	2	60	60	35	1	1	1	2	2	1	5	2	2	3	3	1	2	2	1	1	4		3		1	2	1	2	1	2		2	1	1	1	1	1	1	2
816	2	2	17	1	#NULL!	2		60	1	2	2	30	30	15	1	2	1	1	2	2	2	1	2	2	2	2	2	2	3	1	2		3		1	2	1	2	2	#NULL!		2	1	2	1	2	2	1	1
817	3	2	18	1	#NULL!	2		57	2	2	2	40	50	15	1	1	3	1	2	2	2	1	1	1	1	2	2	2	1	2	1		2		2	2	1	1	1	1		1	1	1	1	1	1	1	1
818	3	2	15	2	#NULL!	2		71	2	1	1	45	30	30	1	2	3	1	1	1	2	2	2	1	1	1	2	2	1	2	2		2		1	1	1	1	1	2		2	1	1	1	1	1	1	1
819	2	1	18	1	#NULL!	2		52	1	2	2	15	30	30	1	3	3	1	1	1	1	1	2	1	1	2	2	2	1	2	4		1		2	1	2	1	1	2		1	2	1	1	2	2	1	1
820	2	2	17	2	#NULL!	2		90	1	2	2	60	20	60	1	2	1	1	1	1	1	2	1	1	1	2	2	2	1	1	2		4		2	2	1	2	2	#NULL!		1	1	1	1	1	2	1	1
821	2	1	15	2	#NULL!	2		70	1	1	2	30	35	25	1	1	2	2	1	1	1	2	2	1	1	2	2	2	3	2	3		3		2	1	2	2	1	2		1	1	1	1	1	1	1	2
822	2	2	15	1	#NULL!	2		67	1	1	2	30	90	45	1	1	3	2	1	2	2	1	1	2	1	2	1	2	4	2	2		1		1	1	1	1	2	#NULL!		2	2	2	2	2	1	2	2
823	2	2	15	2	#NULL!	2		71	1	1	2	30	90	20	2	3	3	2	1	2	2	1	1	#NULL!	1	1	1	1	3	2	3		2		2	2	2	1	1	2		2	1	1	1	1	1	2	2
824	2	2	15	1	#NULL!	2		65	1	1	2	15	20	20	1	2	1	1	2	2	1	1	1	1	1	2	2	2	1	2	2		2		1	2	1	1	1	1		2	2	2	1	2	2	2	1
825	2	2	16	2	#NULL!	2		87	1	2	2	60	30	20	2	2	1	2	1	1	1	2	3	2	1	2	2	2	2	2	3		2		1	2	1	2	1	1		2	2	1	2	2	2	1	1
826	2	1	16	1	#NULL!	2		89	1	2	2	30	180	60	2	1	1	2	1	2	1	2	1	2	1	2	2	2	2	2	2		2		2	1	2	1	1	2		2	1	2	1	1	1	1	1
827	2	2	16	1	#NULL!	2		73	1	2	2	30	30	20	1	1	2	1	1	1	1	2	2	3	1	2	2	2	4	1	1		5		1	2	1	1	2	#NULL!		1	1	2	1	2	2	1	1
828	2	1	17	2	#NULL!	2		65	1	1	1	60	60	60	2	6	3	2	1	1	1	2	1	1	1	2	2	2	2	2	3		3		2	1	1	2	1	2		1	1	1	1	2	2	1	1
829	2	2	18	2	#NULL!	2		79	1	2	2	60	60	30	1	2	2	1	1	1	1	2	1	2	1	2	2	2	1	1	2		5		1	2	1	2	1	2		2	1	2	1	2	2	1	1
830	2	1	16	2	#NULL!	2		80	1	1	2	20	20	60	2	2	2	1	1	1	1	2	2	2	1	2	1	2	1	1	2		2		1	2	1	1	2	#NULL!		2	1	1	1	1	2	1	1
831	2	2	16	1	#NULL!	2		72	1	1	2	60	60	35	1	2	3	2	1	1	2	1	2	2	2	1	2	1	2	1	2		1		1	1	2	2	1	3		2	2	1	2	2	1	1	1
832	2	2	17	2	#NULL!	2		71	2	1	2	60	180	180	1	2	2	1	2	1	1	2	2	2	1	2	2	2	3	3	1		2		1	2	1	2	2	#NULL!		2	1	1	1	1	2	1	1
833	2	2	15	2	#NULL!	2		78	1	2	2	60	45	20	1	3	2	1	1	1	1	1	2	1	1	2	2	2	2	3	2		2		1	2	1	1	2	#NULL!		2	2	1	1	1	1	2	1
834	2	1	18	3	#NULL!	2		89	1	2	1	40	60	30	2	2	2	1	1	2	2	1	1	2	2	2	1	1	2	4	3		5		2	2	2	1	1	2		1	1	1	1	2	2	2	2
835	2	2	18	1	#NULL!	2		65	1	1	2	30	30	20	1	2	2	2	1	1	1	2	1	2	1	1	2	2	4	2	2		3		1	2	1	1	1	2		1	1	1	1	1	1	1	1
836	2	1	18	2	#NULL!	2		92	1	2	2	50	30	60	2	3	3	2	1	1	2	2	1	2	2	2	2	2	2	2	2		2		2	2	1	1	2	#NULL!		2	1	1	1	2	2	1	1
837	2	1	17	1	#NULL!	2		89	1	1	2	60	60	30	2	2	2	2	1	1	1	1	2	1	1	2	2	2	4	4	1		1		2	1	1	1	1	2		2	1	1	1	1	1	1	1
838	2	2	16	2	#NULL!	2		60	1	1	2	50	30	35	2	1	1	2	1	1	1	2	1	1	3	2	2	2	2	1	2		2		2	2	1	1	2	#NULL!		2	1	2	2	1	1	2	1
839	2	1	17	2	#NULL!	2		86	1	2	2	90	30	60	2	3	3	1	1	1	1	1	1	1	1	2	2	2	2	1	2		2		1	2	1	2	1	1		2	1	1	1	1	1	1	1
840	2	2	16	1	#NULL!	2		75	1	2	2	90	180	60	1	5	3	1	1	1	2	2	2	1	2	2	2	2	3	2	2		2		1	2	1	2	2	#NULL!		2	1	2	1	1	1	1	1
841	2	2	17	2	#NULL!	2		78	1	2	2	30	45	90	1	3	2	2	1	1	1	2	1	2	2	1	2	2	2	2	2		2		1	2	2	1	2	#NULL!		1	1	2	1	1	1	1	1
842	2	1	17	1	#NULL!	2		80	1	2	2	30	180	60	1	3	2	2	1	1	1	1	1	1	1	2	2	2	4	3	3		3		2	2	1	1	2	#NULL!		2	1	2	1	1	1	1	1
843	2	2	16	1	#NULL!	2		74	1	1	2	60	30	35	1	2	2	2	1	1	1	1	2	2	2	2	2	2	1	1	4		4		2	2	1	1	2	#NULL!		2	1	2	1	2	2	1	1
844	2	2	17	1	#NULL!	2		74	1	1	2	60	30	40	1	1	2	2	2	2	1	2	2	2	1	2	2	2	4	3	2		4		1	1	1	2	1	2		2	1	1	1	2	2	1	1
845	2	2	15	1	#NULL!	2		61	2	1	2	60	30	120	1	2	3	2	1	1	2	2	2	1	3	2	2	2	3	1	4		4		1	1	1	2	2	#NULL!		2	1	1	1	2	2	1	1
846	2	1	17	2	#NULL!	2		89	1	2	2	30	30	90	1	3	1	1	1	1	1	2	2	2	3	2	2	2	4	4	1		1		1	2	2	1	2	#NULL!		1	1	2	2	1	1	1	1
847	4	2	18	1	#NULL!	2		78	1	2	1	60	35	40	1	3	4	1	2	1	2	1	3	3	3	2	1	1	1	1	1		1		2	1	2	1	1	4		2	2	2	2	1	1	2	2
848	4	2	18	1	#NULL!	2		79	1	2	2	35	25	40	2	2	1	2	1	2	2	1	3	2	1	2	2	2	3	3	4		2		2	1	1	1	1	1		1	1	1	1	1	2	2	2
849	4	1	18	1	#NULL!	2		89	1	2	1	60	45	30	1	3	4	1	2	1	3	2	1	1	1	2	2	2	1	1	2		1		1	2	2	1	1	1		2	2	2	1	1	1	1	1
850	3	2	17	1	#NULL!	2		69	1	2	2	60	35	25	1	1	2	2	1	2	3	1	2	2	1	1	1	2	2	2	1		1		2	1	2	1	2	#NULL!		2	1	1	1	1	2	2	2
851	3	1	16	3	#NULL!	2		57	1	2	2	60	60	60	1	2	1	2	1	2	5	1	2	1	1	1	2	2	1	1	1		2		1	2	1	1	1	1		1	2	2	2	2	1	1	2
852	3	1	19	1	#NULL!	2		79	2	1	2	30	40	35	1	3	3	1	2	1	4	1	2	1	1	1	2	2	1	2	2		2		1	2	1	2	2	#NULL!		1	1	2	2	1	1	2	2
853	3	2	16	1	#NULL!	2		89	1	2	2	90	60	60	1	3	2	2	1	1	2	1	1	1	1	1	2	2	2	2	2		1		2	1	1	1	1	1		2	1	1	1	1	1	1	1
854	3	1	17	1	#NULL!	2		93	1	2	2	35	45	40	1	2	1	1	1	1	2	2	1	1	1	1	1	2	2	2	2		1		1	2	2	2	1	1		2	1	1	1	1	1	2	2
855	3	2	19	1	#NULL!	2		97	1	2	1	30	60	90	1	2	2	1	2	1	2	1	2	2	2	2	1	1	2	2	1		1		2	1	1	1	1	1		2	2	1	2	2	2	1	1
856	3	1	19	1	#NULL!	2		86	1	2	2	60	45	35	2	3	1	2	2	2	4	1	3	2	1	1	2	2	2	1	1		3		2	1	2	1	2	#NULL!		2	1	1	1	1	1	2	2
857	4	1	18	1	#NULL!	2		94	2	1	2	40	30	35	1	3	3	1	1	2	3	1	2	2	1	1	1	2	2	1	1		2		1	2	1	2	1	3		1	2	1	1	1	2	2	2
858	4	2	16	1	#NULL!	2		91	1	2	1	45	30	25	1	3	3	1	2	1	5	1	2	2	2	1	1	1	1	2	2		1		1	1	2	1	2	#NULL!		1	2	2	2	1	1	2	2
859	3	2	16	1	#NULL!	2		98	2	1	2	15	25	15	1	3	3	1	2	1	4	1	2	1	3	1	2	1	2	2	2		1		2	1	2	1	2	#NULL!		1	2	2	2	1	1	2	2
860	3	2	19	1	#NULL!	2		88	1	2	2	10	60	25	1	3	1	1	2	2	1	1	2	2	3	1	1	2	2	2	3		4		2	1	1	2	1	1		1	1	1	2	2	1	1	2
861	3	2	16	1	#NULL!	2		93	1	2	1	90	35	25	1	3	1	2	1	1	5	1	2	1	1	2	2	1	1	1	1		2		2	2	2	1	1	2		1	1	1	2	1	1	2	1
862	3	1	19	1	#NULL!	2		89	1	2	2	90	45	25	1	3	3	1	1	1	5	1	2	3	2	1	1	2	1	1	1		2		1	1	1	2	1	3		1	1	2	1	1	2	2	1
863	4	2	17	1	#NULL!	2		76	1	1	2	60	45	35	1	3	3	1	1	2	5	2	1	1	1	1	1	2	3	3	1		2		1	1	1	1	1	1		1	2	2	2	2	2	2	1
864	3	1	18	1	#NULL!	2		87	1	2	1	45	35	30	1	3	3	1	1	1	1	1	1	1	1	2	2	2	2	1	1		2		1	1	1	2	2	#NULL!		1	1	2	2	1	1	1	1
865	4	1	19	1	#NULL!	2		91	1	1	2	60	40	35	1	3	3	1	1	1	3	1	3	3	2	1	1	1	2	2	1		3		1	2	1	2	1	1		2	1	1	1	2	2	1	1
866	4	2	19	2	#NULL!	2		75	1	2	2	60	30	30	2	1	2	1	2	2	1	2	2	2	1	2	2	2	1	1	5		1		1	2	2	2	2	#NULL!		2	1	1	2	2	2	1	1
867	4	1	18	2	#NULL!	2		72	1	2	2	40	20	40	1	4	1	1	1	1	2	2	2	1	1	2	2	2	2	1	2		2		1	2	1	2	2	#NULL!		2	1	1	2	2	2	1	1
868	4	2	18	1	#NULL!	2		87	1	2	2	80	30	40	1	4	3	2	1	1	1	2	1	3	1	2	2	2	4	2	1		1		2	1	1	2	2	#NULL!		2	1	1	1	2	2	1	1
869	3	1	17	2	#NULL!	2		71	1	2	2	60	60	40	2	2	2	2	1	1	1	1	2	2	3	2	2	2	4	3	1		3		2	2	1	2	2	#NULL!		2	1	1	1	2	1	1	1
870	4	2	19	1	#NULL!	2		79	1	2	2	30	60	60	1	2	3	2	2	1	1	2	2	1	1	2	2	2	4	2	1		2		2	1	1	2	1	2		1	1	1	1	2	2	1	1
871	4	2	18	1	#NULL!	2		54	1	2	2	60	30	60	1	2	2	1	1	1	2	2	1	2	1	2	2	2	3	2	1		3		1	2	1	2	1	1		2	2	1	1	1	2	1	1
872	4	1	19	2	#NULL!	2		64	1	2	2	60	30	60	1	5	2	2	1	1	1	2	2	2	1	2	2	2	4	3	1		1		1	2	1	2	2	#NULL!		2	1	2	1	2	2	1	1
873	4	2	18	1	#NULL!	2		73	2	2	2	60	180	30	1	3	2	1	1	1	1	2	1	2	1	2	2	2	4	3	1		1		2	1	1	2	2	#NULL!		1	1	1	1	1	1	1	1
874	4	1	19	2	#NULL!	2		89	1	2	2	60	30	60	1	4	3	2	1	1	1	1	2	2	1	2	2	2	4	3	2		3		1	2	1	1	1	1		2	1	1	1	1	1	1	1
875	3	1	19	2	#NULL!	2		54	1	2	1	30	60	20	1	3	3	1	1	1	1	1	1	2	1	2	2	2	2	2	4		4		1	1	1	1	2	#NULL!		2	1	1	1	1	2	1	1
876	3	1	18	1	#NULL!	2		75	1	2	1	30	60	30	1	3	3	1	1	1	1	1	1	2	1	2	2	2	2	2	4		4		1	1	1	1	2	#NULL!		2	1	1	1	1	1	1	1
877	3	2	18	2	#NULL!	2		67	1	2	2	60	45	30	2	3	2	1	1	1	2	1	1	1	2	2	2	2	1	1	4		4		1	1	2	1	2	#NULL!		1	1	1	1	1	1	1	2
878	3	1	19	2	#NULL!	2		56	1	1	1	30	30	40	1	3	2	1	1	1	2	1	1	1	1	2	1	2	3	2	2		2		1	2	1	1	2	#NULL!		1	1	1	1	1	2	1	1
879	3	2	18	2	#NULL!	2		70	1	2	2	60	30	60	1	3	1	2	1	1	1	2	1	2	1	2	2	2	4	3	1		5		2	2	1	2	2	#NULL!		1	1	2	1	1	2	1	1
880	3	1	17	2	#NULL!	2	9	90	1	1	1	45	60	30	1	3	3	1	1	1	1	1	1	1	1	2	2	2	2	2	3		3		1	2	1	2	1	2		1	1	1	1	1	1	1	1
881	3	2	18	2	#NULL!	2		76	1	1	2	60	10	60	2	2	2	2	1	1	1	2	1	1	1	2	2	2	4	3	1		2		1	2	1	2	1	1		2	1	1	1	1	1	1	1
882	3	1	19	1	#NULL!	2		75	1	1	2	30	60	30	2	2	2	1	1	1	1	1	1	1	1	2	2	2	2	2	1		2		1	2	1	1	2	#NULL!		2	1	1	2	2	1	1	2
883	3	1	19	1	#NULL!	2		77	1	2	2	45	40	60	1	2	2	2	1	1	1	1	2	2	1	1	1	1	2	2	4		4		1	1	1	1	1	1		2	1	1	1	2	1	1	1
884	3	2	18	2	#NULL!	2		76	1	2	2	30	30	20	2	3	2	1	2	2	2	2	2	1	1	2	2	2	1	3	3		4		1	2	1	2	2	#NULL!		2	1	2	1	2	1	1	1
885	3	2	18	1	#NULL!	2		85	1	2	2	30	60	60	2	3	3	1	2	1	1	1	1	2	1	2	2	2	4	3	3		3		2	2	1	2	2	#NULL!		1	1	2	2	1	1	1	1
886	3	2	17	1	#NULL!	2		70	1	2	2	20	10	60	2	1	2	1	1	1	2	2	3	3	2	1	2	2	1	1	3		2		2	2	1	2	1	2		1	1	2	1	1	2	1	1
887	3	2	17	1	#NULL!	2		76	1	1	2	40	30	30	2	1	2	1	1	1	1	2	1	1	1	2	2	2	3	1	3		3		1	2	1	2	1	2		2	2	1	1	2	2	1	1
888	3	1	18	2	#NULL!	3		70	1	2	2	60	180	60	1	4	3	1	1	1	1	2	1	1	1	2	2	2	2	1	1		1		2	1	2	2	1	3		1	2	2	1	2	1	1	1
889	3	2	16	3	#NULL!	2	7	76	1	2	1	20	10	15	1	5	1	2	1	2	1	2	3	3	3	2	2	2	2	2	4		3		2	2	2	2	2	#NULL!		2	2	2	1	2	2	1	1
890	4	1	19	2	#NULL!	2	6	65	1	2	2	60	60	30	1	2	2	1	1	1	1	1	1	1	1	2	2	2	2	2	3		2		1	2	1	1	1	2		1	1	1	1	1	2	1	1
891	4	2	17	1	#NULL!	2		75	1	2	2	60	20	40	1	2	2	1	1	1	1	1	1	1	1	2	2	2	4	4	1		1		1	1	1	2	1	1		2	1	2	1	2	2	2	2
892	4	2	19	1	#NULL!	2		79	2	2	1	40	50	60	1	3	1	2	1	2	1	2	2	2	1	2	2	2	1	1	1		3		1	2	2	2	1	1		2	1	2	1	1	2	1	1
893	4	2	18	2	#NULL!	2		65	1	2	2	30	20	45	1	2	2	1	1	1	2	2	1	1	1	2	2	1	1	3	3		1		2	1	2	2	1	2		2	1	2	1	2	2	1	1
894	4	2	19	1	#NULL!	2		59	2	2	2	30	60	60	1	6	1	1	1	1	1	1	1	1	1	2	2	2	2	2	1		1		2	2	1	1	1	2		1	1	2	2	1	1	1	1
895	4	2	18	2	#NULL!	2		67	1	2	2	20	40	60	1	2	2	1	1	1	1	2	2	2	1	2	2	2	4	2	1		3		1	2	1	2	2	#NULL!		2	1	1	1	2	1	1	1
896	4	2	19	1	#NULL!	2		75	1	2	2	20	40	10	1	2	1	1	1	1	1	1	1	1	1	2	2	2	4	4	1		1		1	1	1	1	1	2		2	1	1	1	1	1	1	1
897	4	1	19	2	#NULL!	2		70	1	2	2	30	60	60	2	3	2	2	1	1	2	1	1	1	1	2	2	2	3	3	3		3		1	2	2	2	2	#NULL!		2	1	1	1	1	1	1	1
898	4	1	18	2	#NULL!	2		78	1	1	2	60	40	60	1	6	2	1	1	1	1	2	2	3	1	2	2	2	1	1	1		1		2	2	1	2	2	#NULL!		2	2	2	1	1	1	1	1
899	3	2	17	1	#NULL!	2		75	1	2	2	60	30	60	2	3	2	1	1	1	1	2	1	2	1	2	2	2	4	3	1		3		1	1	1	1	1	2		1	1	1	1	1	1	1	1
900	3	1	18	2	#NULL!	2		80	1	1	2	60	60	60	2	5	3	1	1	1	1	2	1	1	1	2	2	2	2	3	2		1		1	2	1	2	2	#NULL!		1	1	2	1	1	2	1	1
901	3	1	17	2	#NULL!	2		81	1	2	2	60	60	30	2	2	2	2	1	1	1	1	1	1	1	2	2	2	3	2	1		1		2	2	1	2	2	#NULL!		2	1	2	2	1	2	2	1
902	3	2	17	2	#NULL!	2		78	1	2	2	60	60	60	2	2	2	2	1	1	1	2	1	1	1	2	2	2	2	2	3		2		2	2	1	2	1	2		1	1	2	1	1	2	1	1
903	3	2	18	3	#NULL!	2		78	1	1	2	40	45	30	1	4	1	2	1	1	1	2	3	3	2	2	2	2	2	2	5		1		1	2	2	1	1	1		1	1	2	1	1	1	1	1
904	3	2	17	1	#NULL!	2		64	1	2	2	40	30	20	1	2	3	1	1	1	1	1	1	1	1	2	2	2	3	2	1		3		1	2	1	1	2	#NULL!		2	1	2	1	2	2	1	1
905	3	1	19	2	#NULL!	2		66	1	1	2	60	30	40	2	3	2	2	1	1	1	1	1	1	1	2	2	2	4	2	1		2		2	1	1	2	2	#NULL!		1	1	2	1	1	1	1	1
906	3	1	18	2	#NULL!	2		78	1	2	2	60	30	40	2	2	2	1	1	1	1	2	2	2	1	2	2	2	3	1	1		4		1	2	1	1	2	#NULL!		2	1	2	1	1	2	1	1
907	4	2	19	2	#NULL!	2		67	1	2	2	30	20	40	1	2	3	1	1	1	1	2	2	1	1	2	2	2	3	2	1		4		2	2	1	2	2	#NULL!		2	2	1	2	1	2	1	1
908	4	2	17	2	#NULL!	2		78	1	2	2	20	40	30	1	1	1	1	1	1	1	2	1	1	1	2	2	2	3	2	1		1		1	2	2	2	1	1		2	1	1	1	1	1	1	1
909	4	1	17	1	#NULL!	2		80	1	2	2	20	30	20	1	5	2	2	1	1	1	2	2	1	2	2	2	2	1	2	2		2		1	2	2	2	2	#NULL!		2	1	1	2	1	2	1	1
910	4	1	19	2	#NULL!	2		75	1	2	2	30	40	40	1	2	1	1	1	1	2	1	2	3	1	2	2	2	2	2	2		1		1	1	2	1	2	#NULL!		2	2	2	1	1	2	2	1
911	4	2	18	2	#NULL!	2		89	1	1	2	60	60	15	1	1	3	1	1	1	1	2	1	3	2	2	2	2	1	1	1		4		1	2	2	2	2	#NULL!		2	1	2	1	2	2	1	1
912	4	2	17	2	#NULL!	2		76	1	2	2	40	20	30	2	1	1	1	1	1	2	1	3	1	2	2	2	2	2	2	4		2		2	2	2	2	2	#NULL!		1	2	1	2	2	2	2	1
913	3	2	18	1	#NULL!	2		79	1	2	2	60	30	120	1	3	2	1	1	1	1	1	1	1	1	2	2	2	4	2	3		3		1	1	2	2	2	#NULL!		1	2	1	1	2	1	1	1
914	3	2	17	2	#NULL!	2		80	1	2	2	20	30	30	2	5	5	1	1	1	1	1	1	1	1	2	2	2	4	4	3		3		1	2	1	2	1	1		1	1	1	1	1	1	1	1
915	3	1	19	2	#NULL!	2		87	2	2	2	30	40	60	1	3	1	2	2	1	1	1	2	3	1	2	2	2	1	1	3		2		2	1	2	2	2	#NULL!		2	1	1	1	1	2	1	1
916	3	2	18	1	#NULL!	2		72	1	1	2	30	60	30	1	4	2	2	2	1	1	1	2	1	1	2	2	2	2	2	3		3		2	1	1	1	1	1		1	1	2	1	1	1	1	1
917	4	2	16	2	#NULL!	2		78	1	1	2	40	20	30	2	1	2	#NULL!	1	2	1	2	2	1	1	2	2	2	4	4	1		1		2	2	1	1	1	2		1	2	1	1	1	1	1	1
918	3	2	16	1	#NULL!	2		50	1	2	2	30	30	40	2	2	2	1	1	1	1	2	1	2	1	2	2	2	2	2	3		1		1	2	1	1	1	1		1	1	1	1	1	1	1	1
919	3	2	19	2	#NULL!	2		87	2	1	1	40	40	40	1	1	1	1	2	2	1	1	3	2	2	1	2	2	3	1	2		3		2	2	2	2	1	2		2	1	1	2	1	1	1	1
920	3	2	17	2	#NULL!	2		67	1	2	2	30	60	60	2	5	2	2	2	2	2	2	1	2	2	2	2	2	2	1	3		1		1	2	2	2	2	#NULL!		2	1	1	1	1	1	1	1
921	3	1	19	1	#NULL!	2		50	1	1	2	30	30	30	1	2	2	1	1	1	1	2	1	2	1	2	1	2	1	2	3		2		2	2	1	2	1	3		1	1	2	1	1	1	1	1
922	3	2	18	1	#NULL!	2		76	1	2	2	60	60	60	1	3	2	1	1	2	1	1	2	2	1	2	1	2	3	4	3		1		1	2	1	2	2	#NULL!		1	1	1	1	1	1	1	1
923	3	2	17	1	#NULL!	2		54	1	1	2	60	60	60	1	2	3	1	2	2	7	2	2	3	2	2	2	1	2	3	4		2		2	2	1	1	1	3		1	1	1	1	2	2	2	2
924	3	1	18	1	#NULL!	2		54	1	2	2	60	30	60	1	3	3	1	1	1	1	1	1	1	2	2	2	2	1	2	2		2		2	1	2	1	1	1		1	2	1	1	1	1	2	1
925	3	1	19	1	#NULL!	2		76	1	2	2	60	40	40	2	2	2	1	1	2	2	1	2	1	2	2	2	2	4	4	3		3		1	2	1	2	1	1		1	1	1	1	1	1	1	1
926	3	2	17	1	#NULL!	2		67	1	2	2	20	60	30	1	2	2	2	2	1	1	2	2	3	1	2	2	2	4	4	3		1		2	2	1	1	2	#NULL!		2	1	1	1	1	2	1	1
927	3	1	18	1	#NULL!	2		70	1	1	1	30	40	10	1	6	2	1	1	1	1	1	2	2	1	2	1	2	4	3	3		1		1	2	1	2	1	2		1	1	1	1	1	1	1	1
928	3	1	19	2	#NULL!	2		63	1	1	2	30	20	60	1	1	2	2	2	1	1	1	1	1	1	1	2	1	2	2	1		1		1	2	1	2	1	1		1	1	1	1	1	2	2	1
929	4	2	16	2	#NULL!	2		67	1	1	2	60	60	60	1	2	3	1	1	1	1	2	1	2	1	2	2	2	4	1	1		1		1	2	1	2	2	#NULL!		2	2	1	1	2	2	1	1
930	2	2	17	2	#NULL!	2		77	1	2	2	30	30	30	1	3	2	1	2	1	1	2	2	3	1	1	2	2	1	1	1		3		1	2	2	2	1	1		1	1	1	1	1	1	1	2
931	2	2	16	1	#NULL!	2		91	1	2	#NULL!	40	30	60	1	6	3	2	1	1	1	2	2	3	1	2	2	2	4	3	1		1		1	1	1	1	1	1		1	1	1	1	1	1	1	1
932	2	2	17	1	#NULL!	2		80	1	2	#NULL!	90	120	120	1	4	2	2	1	1	1	2	2	2	1	2	2	2	4	3	3		1		2	1	1	1	1	1		1	1	2	1	1	1	1	1
933	2	1	16	1	#NULL!	2		78	2	1	2	40	30	45	1	2	2	1	1	1	1	1	1	1	1	2	2	2	1	1	2		1		1	2	1	1	2	#NULL!		1	2	2	2	1	1	2	1
934	2	1	16	1	#NULL!	2		86	1	1	2	90	60	30	2	1	2	2	1	1	1	1	2	1	2	2	2	2	4	4	1		2		2	1	1	1	2	#NULL!		1	1	2	1	1	1	1	1
935	2	2	17	1	#NULL!	2		83	1	2	2	20	30	30	1	2	1	2	1	1	1	2	2	3	1	2	2	2	4	4	3		1		1	2	1	2	2	#NULL!		2	1	2	1	1	1	1	1
936	2	1	17	2	#NULL!	2		83	1	1	1	20	60	60	2	3	1	2	1	1	1	1	2	1	1	2	2	2	4	2	2		1		2	1	1	2	1	2		1	1	1	1	2	2	1	1
937	2	1	16	1	#NULL!	2		83	1	1	2	60	60	20	1	2	2	2	1	1	1	2	1	2	1	2	2	2	4	4	1		1		2	1	1	1	2	#NULL!		1	1	2	1	1	1	1	1
938	2	2	16	1	#NULL!	2		89	1	1	2	20	30	30	2	2	2	2	1	1	1	2	2	3	3	2	2	2	3	4	2		4		1	1	1	2	2	#NULL!		1	1	2	1	1	1	1	1
939	2	2	16	2	#NULL!	2		82	1	2	2	20	30	50	1	3	2	1	1	1	2	1	3	1	1	2	2	2	4	4	1		1		1	2	2	1	2	#NULL!		2	1	2	1	1	1	1	1
940	2	2	16	3	#NULL!	2		91	1	1	2	20	45	20	1	3	3	1	1	1	1	2	3	1	2	2	2	2	4	2	3		3		1	2	1	2	2	#NULL!		1	1	2	1	1	1	1	1
941	2	1	17	1	#NULL!	2		90	1	2	2	20	20	45	2	2	2	1	1	1	2	1	2	2	2	2	2	2	3	4	3		1		2	1	1	2	1	1		1	1	1	1	1	1	1	1
942	2	1	17	1	#NULL!	2		82	1	1	2	60	15	180	1	3	3	2	2	1	2	2	2	2	1	2	2	2	2	3	3		2		2	1	1	1	1	1		1	2	2	1	1	2	1	1
943	2	2	16	1	#NULL!	2		95	1	1	2	90	30	60	1	2	2	2	1	1	1	2	2	3	2	2	2	2	4	4	1		1		1	1	1	1	1	2		2	1	1	1	1	1	1	1
944	3	2	17	2	#NULL!	2		68	1	2	2	30	30	30	1	3	2	2	1	1	1	1	1	1	2	2	2	2	4	2	1		3		1	2	2	2	2	#NULL!		2	1	1	1	2	2	1	1
945	2	2	17	2	#NULL!	2		52	1	1	2	90	40	45	2	3	3	1	2	1	1	2	2	1	3	2	2	2	2	1	3		1		2	1	1	1	1	1		1	1	1	2	2	1	1	1
946	2	1	18	2	#NULL!	2		92	1	1	2	30	10	20	1	2	2	2	1	1	1	2	2	1	1	2	2	2	1	2	1		3		1	2	2	1	1	2		1	1	1	1	2	1	1	1
947	3	1	19	1	#NULL!	2		86	1	2	1	60	45	40	1	6	3	1	1	1	6	2	1	1	1	2	2	2	3	4	1		1		1	2	1	2	1	1		1	1	1	1	1	1	1	1
948	3	2	17	2	#NULL!	2		90	1	2	2	60	30	15	1	3	3	1	2	1	1	2	2	2	2	2	2	2	4	4	1		1		2	1	2	1	1	3		2	1	1	1	1	1	1	1
949	3	1	19	1	#NULL!	2		64	2	1	1	30	40	15	1	2	1	1	1	1	3	2	2	1	1	2	2	2	1	1	5		5		1	2	1	2	2	#NULL!		2	1	1	2	1	1	2	2
950	3	1	16	2	#NULL!	2		65	1	2	2	60	20	30	2	2	1	2	2	1	1	1	1	1	1	2	2	2	4	2	2		1		1	2	1	1	2	#NULL!		1	2	1	1	1	1	2	1
951	3	1	18	2	#NULL!	2		61	1	2	2	30	40	20	2	6	2	2	1	1	2	2	1	1	2	2	2	2	3	4	1		1		2	2	1	1	1	2		1	2	1	1	2	1	1	1
952	3	2	18	1	#NULL!	2		63	1	1	2	60	30	30	1	2	3	1	2	1	2	2	1	2	2	2	2	2	3	2	3		3		1	2	1	1	2	#NULL!		2	1	1	1	2	2	1	2
953	3	2	18	1	#NULL!	2		78	1	1	2	30	60	60	1	3	2	1	1	1	1	2	1	2	1	2	2	2	1	1	1		2		2	2	2	2	2	#NULL!		1	1	2	2	2	2	2	1
954	3	2	17	1	#NULL!	2		78	1	1	2	90	180	180	1	5	2	2	1	1	1	2	2	3	1	2	2	2	3	3	1		1		1	2	1	2	2	#NULL!		1	1	2	1	2	1	1	1
955	3	2	18	1	#NULL!	2		77	1	2	2	60	10	60	1	3	3	1	1	1	1	2	1	3	1	2	2	2	2	3	2		2		2	2	2	2	2	#NULL!		2	2	1	2	1	1	1	1
956	3	2	18	2	#NULL!	2		56	2	1	2	40	10	15	1	3	3	2	1	1	1	2	1	1	2	2	2	1	1	2	1		2		1	2	1	2	2	#NULL!		2	2	1	2	2	2	1	1
957	3	2	17	2	#NULL!	2		80	1	2	2	20	35	40	2	3	1	2	1	1	1	2	1	2	1	2	2	2	3	3	3		1		1	1	1	1	1	3		1	2	1	2	2	1	1	1
958	3	2	17	1	#NULL!	2		79	1	2	2	35	10	30	1	3	2	2	2	1	2	2	2	2	3	2	2	2	3	3	3		1		1	1	1	2	2	#NULL!		2	1	1	1	1	2	1	1
959	3	1	16	2	#NULL!	2		75	1	1	1	40	30	40	2	5	3	2	2	1	2	1	2	2	2	2	2	2	2	2	2		2		2	2	2	2	2	#NULL!		2	2	1	2	2	1	2	1
960	3	1	17	1	#NULL!	2		61	1	1	2	30	30	60	2	3	1	1	1	1	2	2	2	2	2	2	2	2	3	3	3		3		1	1	1	2	1	2		2	1	2	1	1	1	1	2
961	3	2	16	1	#NULL!	2		80	1	2	2	30	40	130	1	2	2	2	1	2	1	2	2	3	3	1	2	2	4	2	1		2		1	1	2	2	2	#NULL!		2	1	1	1	1	2	1	1
962	3	2	17	2	#NULL!	2		68	1	2	2	20	20	40	1	3	2	2	2	1	1	1	1	2	2	1	1	1	2	2	2		1		2	2	2	2	2	#NULL!		1	1	2	1	1	2	1	1
963	3	2	17	1	#NULL!	2		76	1	2	2	40	35	60	1	3	3	2	2	1	1	2	2	3	1	2	2	2	3	2	1		1		1	2	1	2	1	2		2	1	1	1	2	2	1	1
964	3	2	17	1	#NULL!	2		68	1	2	#NULL!	60	30	120	2	3	1	1	1	1	1	2	2	2	1	2	2	2	4	3	1		3		2	2	1	2	2	#NULL!		2	1	2	1	1	2	1	1
965	3	1	17	3	#NULL!	2		75	1	1	2	45	35	30	1	3	2	1	1	1	2	2	2	2	2	2	2	2	3	2	2		3		1	2	1	2	1	2		2	1	1	1	2	2	1	1
966	3	2	17	1	#NULL!	2		93	1	2	2	60	40	20	1	2	2	1	1	2	1	2	2	3	1	2	2	2	4	4	1		1		2	1	1	2	2	#NULL!		2	1	2	1	1	1	1	1
967	3	2	17	1	#NULL!	2		65	2	1	2	45	30	25	1	2	1	1	1	1	1	2	3	3	3	1	2	1	4	3	3		1		1	1	1	2	1	1		2	1	2	1	1	1	2	1
968	3	1	17	1	#NULL!	2		92	1	1	2	30	15	30	2	3	2	2	1	2	2	1	2	3	2	2	2	2	4	4	1		2		2	1	2	2	2	#NULL!		2	2	2	1	1	1	2	2
969	3	1	17	1	#NULL!	2		83	1	2	1	10	45	20	2	3	2	1	1	2	1	2	2	3	3	2	2	2	4	2	1		3		1	1	1	2	2	#NULL!		1	1	1	1	2	1	1	1
970	4	2	19	2	#NULL!	2		68	1	2	2	60	25	30	1	3	2	1	1	1	1	2	1	2	1	2	2	2	2	2	2		2		2	1	2	1	1	1		2	1	1	1	2	2	1	1
971	3	2	17	1	#NULL!	2		98	1	2	2	30	35	30	1	4	2	2	2	2	1	1	1	2	1	2	2	2	4	4	2		1		2	2	2	1	2	#NULL!		2	1	2	1	1	1	2	1
972	4	1	19	1	#NULL!	2		65	1	1	2	30	130	180	2	4	2	1	1	1	1	1	1	1	2	2	2	2	1	2	2		2		1	2	1	1	1	2		2	2	1	1	2	1	1	1
973	4	1	18	3	#NULL!	2		76	1	2	1	40	60	60	2	3	2	1	1	1	1	2	1	1	1	2	2	2	2	2	2		2		2	1	2	2	1	2		2	1	1	1	2	2	1	1
974	4	1	18	1	#NULL!	2		99	1	2	2	60	40	10	1	3	3	2	1	2	2	1	1	1	2	2	2	2	1	1	3		3		1	2	1	2	1	2		2	1	2	1	1	1	1	1
975	4	1	19	2	#NULL!	2		67	1	2	1	60	60	180	1	2	2	2	1	1	2	2	2	2	2	2	1	2	3	2	2		2		2	1	2	2	2	#NULL!		2	2	1	2	2	2	1	1
976	4	2	18	1	#NULL!	2		90	1	2	2	40	30	30	1	2	2	1	1	1	1	2	2	1	1	2	2	2	2	2	3		3		1	2	1	2	2	#NULL!		1	1	1	1	1	1	2	1
977	4	2	18	2	#NULL!	2		64	1	2	2	35	45	60	1	3	2	1	1	1	1	2	2	2	1	2	2	2	1	2	3		3		2	2	1	1	2	#NULL!		1	1	2	1	2	2	1	1
978	4	2	19	2	#NULL!	2		69	1	1	2	20	15	60	1	3	2	1	1	1	1	2	1	2	1	2	2	2	3	2	3		3		1	2	1	2	2	#NULL!		2	2	1	2	1	1	2	1
979	3	1	17	3	#NULL!	2		91	1	1	2	60	120	20	1	2	1	2	1	1	1	2	2	2	1	2	2	2	3	3	1		1		2	2	1	2	1	1		1	1	2	1	1	2	1	1
980	2	1	16	1	#NULL!	2		86	1	2	2	60	120	60	2	2	1	2	1	1	2	2	2	2	1	2	2	2	3	2	3		3		1	2	1	1	1	1		2	1	2	1	1	2	1	1
981	2	2	16	1	#NULL!	2		75	1	1	2	60	30	30	1	4	2	1	1	1	1	2	2	3	3	2	2	2	4	4	3		3		2	1	2	2	2	#NULL!		1	1	1	1	1	1	1	1
982	2	1	16	1	#NULL!	2		82	1	2	2	60	35	30	2	3	2	2	1	1	2	2	2	2	2	2	2	2	4	4	1		1		1	1	2	1	1	4		2	1	1	1	1	2	1	1
983	3	2	17	1	#NULL!	2		96	1	2	2	30	45	120	1	4	3	2	1	2	2	2	2	3	1	2	2	2	4	4	1		1		2	2	1	2	1	3		1	1	2	1	1	1	1	1
984	2	1	16	2	#NULL!	2		95	1	2	2	30	30	30	2	2	2	2	1	1	1	2	2	2	1	2	2	2	4	3	2		2		2	2	1	2	2	#NULL!		2	1	1	1	1	2	1	1
985	2	2	16	1	#NULL!	2		98	1	1	2	60	45	40	2	4	3	2	1	1	1	2	2	2	1	2	2	2	4	4	1		1		1	2	1	2	2	#NULL!		1	1	2	1	1	1	1	1
986	4	2	18	1	#NULL!	2		83	1	2	2	45	120	30	2	3	3	2	1	1	1	2	1	1	1	2	2	2	4	4	1		1		1	2	1	2	1	3		2	1	2	1	1	1	1	1
987	4	1	18	1	#NULL!	2		92	1	1	2	90	30	20	2	2	2	2	1	2	1	2	2	2	1	2	2	2	4	4	1		1		2	1	1	1	1	2		1	1	2	1	1	1	1	1
988	4	2	18	1	#NULL!	2		93	1	1	2	90	40	40	2	3	3	2	1	1	1	2	1	3	2	2	2	2	4	4	1		1		1	1	1	1	2	#NULL!		2	1	1	1	1	1	1	1
989	4	1	17	2	#NULL!	2		89	1	1	2	60	30	60	1	2	2	2	1	1	1	2	2	2	2	2	2	2	4	4	1		1		2	1	1	2	1	3		2	1	1	1	1	2	1	1
990	4	2	18	1	#NULL!	2		89	1	2	2	90	40	60	1	2	2	2	1	1	1	2	2	3	1	2	2	2	4	4	1		1		2	2	1	2	1	1		2	1	1	1	1	1	1	1
991	4	2	18	1	#NULL!	2		90	1	1	2	90	30	15	2	3	3	2	2	1	2	2	2	2	2	2	2	2	4	4	2		1		2	1	1	1	1	3		1	1	1	1	1	1	1	1
992	4	1	18	1	#NULL!	2		84	1	1	2	30	10	30	2	3	2	2	2	1	1	2	2	2	1	2	2	2	3	3	3		2		2	2	2	1	1	1		2	1	1	1	1	1	1	1
993	4	2	19	1	#NULL!	2		95	1	1	2	20	30	20	2	3	3	2	1	1	1	2	1	2	1	2	2	2	4	4	1		3		1	1	1	1	1	3		2	1	1	1	1	1	1	1
994	4	2	18	3	#NULL!	2		91	1	2	2	40	60	60	2	3	3	2	1	1	1	2	3	1	2	2	2	2	3	3	3		1		2	2	1	2	1	1		2	1	1	1	1	1	1	1
995	4	2	18	1	#NULL!	2		93	1	1	2	60	20	40	2	3	3	2	2	1	2	2	3	1	2	2	2	2	4	1	1		1		2	1	1	1	2	#NULL!		2	1	1	1	1	1	1	1
996	4	1	18	2	#NULL!	2		92	1	2	2	90	60	90	2	5	2	2	2	1	2	2	1	2	1	2	2	2	4	4	1		1		2	1	1	2	2	#NULL!		2	1	1	1	1	2	1	1
997	4	1	19	2	#NULL!	2		90	1	1	2	20	45	40	2	2	2	2	2	2	1	2	1	2	2	2	2	2	4	4	1		1		1	1	2	2	1	1		1	1	2	1	1	1	1	1
998	4	1	19	2	#NULL!	2		79	1	1	2	40	60	45	1	3	3	1	1	1	2	2	1	1	1	2	2	2	2	1	3		3		1	2	1	2	1	2		2	1	2	1	2	2	1	1
999	4	1	19	1	#NULL!	2		78	1	2	2	60	45	40	1	2	2	2	1	1	1	1	1	2	2	2	2	2	1	1	3		3		2	2	1	1	2	#NULL!		2	1	1	2	2	2	1	1
1000	4	2	19	1	#NULL!	2		55	1	2	2	15	10	10	1	2	2	2	1	1	1	2	2	2	3	2	2	2	1	1	1		1		1	1	1	2	1	1		2	2	2	1	2	2	1	1
1001	4	1	19	1	#NULL!	2		90	1	2	2	20	120	60	2	1	2	1	1	2	2	2	3	3	3	2	2	2	2	1	3	3	2		1	2	2	2	2	#NULL!		2	1	1	1	1	1	1	1
1002	4	2	19	2	#NULL!	2		79	2	1	1	40	20	30	1	2	3	1	1	1	1	2	1	1	1	2	2	2	1	1	2		3		1	1	1	2	2	#NULL!		2	2	2	1	1	2	2	1
1003	4	2	19	2	#NULL!	2		54	2	1	2	30	60	60	1	2	1	1	1	1	2	1	1	1	2	2	2	2	1	1	3		3		1	2	1	2	2	#NULL!		2	2	1	1	1	2	1	1
1004	4	1	19	2	#NULL!	2		73	1	2	2	20	60	180	1	4	3	2	1	1	1	1	2	1	1	2	2	2	3	2	3		5		1	2	1	2	2	#NULL!		2	1	2	1	1	1	1	1
1005	4	1	19	3	#NULL!	2		78	1	2	#NULL!	90	60	60	2	4	3	2	1	1	1	2	1	2	1	2	2	2	2	2	3		2		2	1	2	1	2	#NULL!		2	1	2	1	1	2	1	1
1006	4	2	18	2	#NULL!	2		70	1	2	2	40	30	30	1	3	2	1	1	1	1	1	3	2	1	1	1	1	4	2	1		2		2	1	1	1	1	2		2	1	2	1	1	2	1	1
1007	4	2	18	1	#NULL!	2		67	1	1	2	30	30	30	2	5	3	2	1	1	1	2	1	2	1	2	2	2	3	2	3		3		1	1	1	2	2	#NULL!		2	1	1	1	2	2	1	1
1008	4	1	19	2	#NULL!	2		79	1	2	2	40	30	30	1	1	2	2	1	1	1	1	2	2	3	2	2	2	1	1	3		3		1	2	1	2	2	#NULL!		2	1	2	2	2	2	1	1
1009	4	1	19	1	#NULL!	2		79	1	2	2	30	20	60	1	1	3	1	1	2	1	2	1	2	1	2	2	2	3	2	1		3		2	2	1	2	2	#NULL!		2	1	1	1	2	1	1	1
1010	4	1	19	2	#NULL!	2		89	1	2	2	60	30	30	1	2	2	1	1	1	1	2	2	2	1	2	2	2	2	2	4		4		2	1	1	2	2	#NULL!		2	1	2	1	2	2	1	1
1011	4	2	19	2	#NULL!	2		71	1	2	2	45	15	30	2	6	3	1	1	1	1	1	1	1	1	2	2	2	4	3	1		1		1	2	1	1	1	1		1	1	2	1	1	2	1	1
1012	3	1	17	1	#NULL!	2		88	1	2	2	20	30	60	1	2	1	2	2	1	2	2	2	3	1	2	2	2	4	4	1		1		2	1	1	2	1	1		1	1	1	1	2	2	1	1
1013	2	2	17	1	#NULL!	2		95	1	2	2	90	60	30	2	2	1	1	1	1	2	2	2	1	2	2	2	2	4	3	3		3		1	1	1	1	1	1		2	1	2	1	2	2	1	1
1014	2	2	16	3	#NULL!	2		94	1	2	2	30	20	60	2	3	3	2	1	1	1	2	2	2	2	2	2	2	4	4	3		1		2	1	2	1	1	2		2	1	2	1	1	1	1	1
1015	2	1	16	1	#NULL!	2		83	1	1	2	90	45	60	1	4	2	2	1	1	1	2	2	3	2	1	2	2	3	4	1		2		2	1	2	2	1	1		1	1	2	1	1	1	1	1
1016	2	1	17	1	#NULL!	2		83	1	1	2	60	130	40	1	2	2	1	1	1	1	2	2	2	1	2	2	2	4	4	3		3		2	1	1	1	2	#NULL!		2	1	2	1	1	1	1	1
1017	3	2	17	1	#NULL!	2		94	1	1	2	50	30	40	1	4	3	2	2	1	2	2	2	3	2	2	2	2	4	1	3		1		2	1	1	1	2	#NULL!		2	1	2	1	2	2	1	1
1018	3	2	17	2	#NULL!	2		83	1	1	2	30	60	30	2	2	1	1	1	1	1	2	1	3	1	2	2	2	2	1	4		3		2	1	1	1	1	2		2	2	2	1	1	2	1	1
1019	4	2	18	2	#NULL!	2		85	1	2	2	30	45	60	1	2	3	2	1	1	2	2	3	2	3	1	2	2	3	3	3		3		2	1	2	2	1	1		1	2	1	1	1	1	1	1
1020	3	2	18	1	#NULL!	2		53	1	1	2	60	30	30	2	4	2	1	2	1	1	1	1	1	1	2	2	2	3	3	3		2		1	2	1	2	1	2		2	1	1	1	1	1	1	1
1021	3	1	19	1	#NULL!	2		62	1	1	2	30	20	15	1	2	1	1	1	1	1	2	2	3	3	2	2	2	1	2	4		4		1	2	1	1	2	#NULL!		2	1	2	2	2	2	2	1
1022	2	2	18	1	#NULL!	2		85	2	2	2	60	15	15	1	2	3	1	1	2	1	2	1	3	1	2	2	2	3	2	1		3		1	2	1	1	1	3		1	1	2	1	1	2	1	1
1023	3	1	17	2	#NULL!	2		70	1	1	2	20	40	60	1	5	3	1	1	1	1	1	2	1	1	2	2	2	4	4	3		3		1	2	1	2	1	2		1	1	1	1	1	1	1	1
1024	3	2	18	2	#NULL!	2		45	1	1	2	60	40	30	2	4	2	1	2	1	1	2	2	2	2	1	2	2	3	3	2		1		1	1	2	2	1	3		1	1	2	1	1	1	1	1
1025	3	1	19	2	#NULL!	2		70	1	1	2	30	45	60	1	4	3	2	1	1	1	1	1	1	1	2	2	2	3	1	1		2		2	1	1	1	1	2		1	1	2	1	2	2	1	1
1026	3	2	18	1	#NULL!	2		98	1	2	2	40	20	60	1	2	2	2	1	1	2	2	2	1	1	2	2	2	2	1	1		1		1	2	1	2	2	#NULL!		2	1	1	1	2	2	1	1
1027	4	2	17	2	#NULL!	2		70	1	1	2	40	30	50	1	4	2	2	1	1	2	2	1	1	1	2	2	2	4	3	1		1		1	1	2	2	2	#NULL!		2	2	1	1	2	2	1	1
1028	4	2	17	3	#NULL!	2		80	1	2	2	60	25	20	1	3	2	2	1	1	1	2	1	2	1	1	2	2	2	2	3		2		2	2	2	2	2	#NULL!		2	1	1	1	1	1	1	1
1029	4	2	19	2	#NULL!	2		79	1	1	2	45	60	35	2	1	2	2	1	1	2	2	1	1	2	2	2	1	1	3	3		2		2	2	1	2	1	1		2	1	1	2	2	2	2	1
1030	4	1	19	2	#NULL!	2		89	2	2	2	30	15	30	1	2	2	1	2	1	2	2	1	2	1	2	2	2	1	1	5		4		2	2	1	2	2	#NULL!		2	1	1	1	2	2	2	2
1031	4	2	19	3	#NULL!	2		70	1	2	2	60	30	60	1	2	2	1	1	1	2	2	1	1	1	2	2	2	1	1	1		2		2	2	1	2	2	#NULL!		2	1	1	1	1	1	1	1
1032	4	1	19	1	#NULL!	2		75	1	2	1	45	30	60	1	1	2	1	2	1	2	2	1	1	1	2	1	1	1	1	4		4		1	2	1	2	2	#NULL!		2	2	2	1	2	2	1	1
1033	4	1	18	2	#NULL!	2		87	1	1	2	90	60	60	2	2	2	1	1	1	1	2	2	1	1	2	2	2	2	2	4		4		1	1	2	2	2	#NULL!		2	1	1	1	2	1	1	1
1034	4	2	18	1	#NULL!	2		95	1	2	2	20	10	10	1	5	2	2	1	1	1	1	2	1	1	2	1	2	2	2	1		1		2	1	2	1	2	#NULL!		2	2	2	1	2	1	1	1
1035	4	2	17	1	#NULL!	2		95	1	2	2	20	30	45	1	3	1	1	1	2	1	1	1	2	2	2	2	2	3	1	3		1		1	2	1	1	1	1		2	1	1	1	2	2	1	1
1036	4	2	18	2	#NULL!	2		78	1	2	2	40	40	30	2	2	2	1	1	2	4	1	1	1	1	2	2	2	2	2	3		2		1	2	2	2	2	#NULL!		2	2	1	1	1	2	1	1
1037	4	1	19	2	#NULL!	2		70	1	1	2	60	30	20	1	5	3	2	2	1	2	2	2	1	1	2	2	2	2	2	3		3		1	2	2	2	2	#NULL!		2	2	2	1	1	2	1	1
1038	4	1	18	2	#NULL!	2		70	1	2	1	20	40	30	1	3	2	1	2	1	1	1	2	1	2	2	2	2	3	2	2		1		2	1	2	1	2	#NULL!		1	1	1	1	1	1	1	1
1039	3	1	19	1	#NULL!	2		45	1	2	1	40	180	60	1	2	1	1	1	1	1	2	2	2	2	2	2	2	2	2	2		1		1	1	1	2	2	#NULL!		1	2	2	2	1	1	1	1
1040	4	1	18	1	#NULL!	2		87	1	2	2	20	30	120	1	1	1	2	1	1	2	2	3	2	1	2	2	2	2	2	1		2		2	2	1	2	1	1		1	1	1	1	2	2	1	1
1041	4	1	19	2	#NULL!	2		83	1	2	2	30	60	60	2	3	2	2	2	1	1	1	2	2	1	2	1	1	2	1	2		3		1	2	2	2	2	#NULL!		2	1	1	1	2	2	1	1
1042	4	2	16	2	#NULL!	2		73	1	1	2	30	30	120	1	2	3	1	1	1	1	2	2	2	1	2	2	2	3	2	1		1		1	2	1	2	2	#NULL!		2	1	1	1	2	1	1	2
1043	4	1	18	2	#NULL!	2		95	1	1	2	30	130	60	2	4	3	2	1	1	2	2	2	2	1	2	2	2	4	4	1		1		1	2	1	1	2	#NULL!		2	1	1	1	1	1	1	1
1044	2	1	17	2	#NULL!	2		75	1	2	2	30	45	30	2	2	2	1	1	1	1	2	1	1	1	2	2	2	2	2	3		3		2	1	1	1	1	2		2	1	1	1	2	2	1	1
1045	4	1	18	1	#NULL!	2		72	1	1	2	60	180	130	1	2	1	1	1	1	1	1	1	2	1	2	2	2	2	4	1		2		1	2	1	2	2	#NULL!		1	1	2	1	1	2	2	1
1046	4	2	19	2	#NULL!	2		76	1	1	2	30	30	60	1	2	2	2	1	1	5	2	2	2	1	2	2	2	2	2	1		2		1	1	1	1	2	#NULL!		2	1	1	1	2	2	1	1
1047	4	1	18	2	#NULL!	2		86	1	2	2	60	60	120	1	4	2	1	1	1	2	2	1	3	1	2	2	2	2	1	4		4		2	2	1	2	1	1		1	1	2	1	2	2	1	1
1048	4	1	17	1	#NULL!	2		71	1	1	2	60	60	30	1	1	1	1	2	1	1	2	2	1	1	2	2	2	1	1	4		4		1	2	1	2	2	#NULL!		2	1	2	1	2	2	1	1
1049	4	1	17	1	#NULL!	2		86	1	1	2	90	180	130	2	3	3	2	1	1	1	2	1	2	1	1	2	1	2	2	2		4		1	1	2	1	2	#NULL!		2	1	1	1	1	1	1	1
1050	4	1	19	2	#NULL!	2		80	1	1	2	20	20	30	1	1	2	2	2	1	1	2	1	2	1	2	2	2	1	1	3		2		1	2	1	2	1	2		1	2	1	1	2	1	1	1
1051	2	2	17	2	#NULL!	2		78	1	2	2	60	60	120	1	3	1	1	1	1	2	2	1	1	1	1	2	2	1	3	2		5		1	2	1	1	2	#NULL!		1	1	2	2	2	2	2	1
1052	4	1	19	2	#NULL!	2		76	1	1	2	50	180	180	2	3	2	1	1	1	2	2	2	1	1	2	2	2	1	2	2		2		2	1	2	2	2	#NULL!		1	2	2	2	2	2	2	1
1053	2	2	17	1	#NULL!	2		75	1	1	2	45	15	30	1	2	2	1	1	1	2	2	1	1	1	2	2	2	2	2	1		1		1	2	2	1	2	#NULL!		2	1	2	1	1	1	1	1
1054	2	2	17	1	#NULL!	2		57	1	2	2	40	60	30	1	2	1	1	1	1	1	2	2	1	1	2	2	2	2	4	1		2		2	1	1	2	1	2		2	2	2	2	1	1	1	1
1055	2	2	17	1	#NULL!	2		83	1	2	#NULL!	40	20	30	2	4	2	1	1	1	2	1	1	2	1	2	2	2	2	2	4		4		1	2	1	2	2	#NULL!		1	1	1	1	2	2	1	1
1056	2	2	16	1	#NULL!	2		61	1	1	2	50	20	60	1	4	3	1	1	1	8	1	1	2	1	2	2	2	4	4	1		1		1	2	1	1	2	#NULL!		2	2	1	1	1	1	1	1
1057	2	1	17	1	#NULL!	2		67	1	2	2	30	30	20	2	5	2	1	2	1	5	2	1	2	1	2	2	2	2	1	2		3		1	2	2	1	2	#NULL!		1	1	1	1	2	1	1	1
1058	2	2	15	2	#NULL!	2		63	1	2	2	30	30	40	1	3	1	2	1	1	1	2	1	2	1	2	2	2	4	1	2		1		1	2	2	2	2	#NULL!		2	1	1	1	1	2	1	1
1059	4	1	18	1	#NULL!	2		86	1	2	2	30	30	30	1	3	2	1	2	1	1	2	1	1	2	2	2	2	1	4	2		1		1	2	2	2	2	#NULL!		2	1	1	1	1	2	1	1
1060	2	2	19	1	#NULL!	2		89	2	2	2	60	30	60	1	4	3	2	1	1	1	1	1	1	2	1	2	2	1	2	1		2		2	2	1	2	2	#NULL!		2	1	2	1	2	2	1	1
1061	2	2	17	1	#NULL!	2		76	1	2	2	30	45	60	1	4	1	1	1	1	6	1	1	2	1	2	2	2	2	3	4		1		1	1	1	2	1	1		1	1	1	1	1	1	1	1
1062	2	2	16	1	#NULL!	2		64	1	2	2	60	10	30	1	2	3	2	1	1	1	2	3	3	1	2	2	2	3	3	3		1		2	2	1	1	1	1		2	1	2	1	2	2	1	1
1063	2	1	16	2	#NULL!	2		60	1	2	2	34	40	20	1	2	2	2	1	1	1	2	2	2	1	2	2	2	3	1	1		2		1	2	1	2	2	#NULL!		2	1	2	1	2	2	1	1
1064	2	1	17	2	#NULL!	2		63	1	2	2	20	20	30	1	1	1	1	1	1	3	2	2	2	1	2	2	2	3	2	2		1		1	2	2	2	2	#NULL!		2	1	1	2	1	2	2	1
1065	4	2	18	1	#NULL!	2		80	1	1	2	40	60	180	1	2	2	2	1	1	1	1	2	2	1	2	2	2	4	4	1		1		1	1	1	1	2	#NULL!		2	1	2	1	1	1	1	1
1066	2	1	16	1	#NULL!	2		85	2	1	2	30	40	60	2	3	3	2	1	1	1	1	1	1	1	2	2	2	3	4	3		2		1	1	2	2	2	#NULL!		2	1	1	1	1	1	1	1
1067	2	2	15	2	#NULL!	2		50	1	1	2	30	60	60	1	2	2	2	1	1	1	1	2	2	2	2	2	2	3	2	1		3		1	2	1	1	1	2		1	1	1	1	2	2	1	1
1068	4	1	19	1	#NULL!	2		84	1	1	2	60	180	45	1	4	3	2	2	1	1	1	1	2	1	2	2	2	2	2	4		1		1	2	1	1	1	1		1	1	1	1	2	2	1	1
1069	2	1	16	2	#NULL!	2		89	1	2	2	30	90	45	2	3	3	2	1	1	2	2	3	1	2	2	2	2	3	2	3		3		1	1	1	2	2	#NULL!		2	1	2	1	2	2	1	1
1070	2	2	17	1	#NULL!	2		76	1	2	2	60	35	40	1	3	3	2	1	1	1	1	1	1	1	2	2	2	4	3	1		1		1	1	2	1	2	#NULL!		2	1	2	1	1	1	1	1
1071	2	2	16	2	#NULL!	2		93	1	2	2	30	60	45	2	3	3	2	1	1	2	2	2	2	1	2	2	2	3	3	1		4		1	1	2	2	2	#NULL!		2	1	2	1	2	1	1	1
1072	2	1	16	2	#NULL!	2		85	1	2	2	30	10	30	2	6	2	2	1	1	1	1	2	1	1	2	2	2	4	3	1		2		1	2	1	2	2	#NULL!		2	2	1	1	1	1	2	1
1073	2	2	19	1	#NULL!	2		78	1	2	1	60	35	30	1	1	1	2	2	2	2	2	2	1	1	1	1	1	4	4	3		3		1	1	1	2	2	#NULL!		2	1	1	1	1	1	1	1
1074	3	1	18	2	#NULL!	2		89	1	1	2	90	45	60	2	1	2	2	1	1	1	2	2	2	3	2	2	2	2	1	1		1		1	2	2	2	2	#NULL!		1	2	2	2	2	2	1	1
1075	3	1	19	2	#NULL!	2		98	1	2	2	30	30	30	1	2	2	2	2	1	2	1	2	2	1	2	2	2	2	1	2		2		2	2	2	2	2	#NULL!		2	2	1	1	1	2	1	1
1076	2	1	19	3	#NULL!	2		65	1	1	2	30	180	30	2	2	3	1	2	1	2	2	1	2	2	2	2	1	4	3	1		1		1	2	1	1	2	#NULL!		1	1	2	1	2	1	1	1
1077	2	1	15	1	#NULL!	2		90	1	2	#NULL!	30	60	20	1	4	3	1	1	1	2	2	2	2	2	2	2	2	4	3	3		3		2	1	1	2	2	#NULL!		1	2	1	1	2	2	1	1
1078	2	1	19	2	#NULL!	2		67	1	1	2	20	10	60	1	3	2	2	1	1	5	1	1	1	1	1	2	2	2	3	3		1		1	2	1	1	1	1		2	1	1	1	1	1	1	1
1079	2	1	19	1	#NULL!	2		70	1	1	2	20	30	15	2	1	3	2	1	1	2	2	2	1	2	2	2	2	2	2	1		3		1	2	2	1	1	2		1	1	1	1	1	1	1	1
1080	2	1	16	2	#NULL!	2		70	1	2	#NULL!	60	40	60	1	2	2	2	1	1	1	1	2	1	1	2	2	2	2	1	4		1		2	2	2	2	2	#NULL!		2	1	1	1	2	2	1	1
1081	2	1	19	1	#NULL!	2		86	1	2	2	20	30	40	1	5	2	1	1	2	1	1	2	2	2	2	2	2	1	1	2		1		1	1	1	1	1	1		1	2	1	1	1	1	2	1
1082	2	1	17	2	#NULL!	2		70	1	2	2	15	120	60	2	3	2	2	1	1	2	2	1	2	2	2	1	1	2	2	2		1		2	1	1	2	2	#NULL!		1	1	1	2	1	1	1	1
1083	2	1	16	1	#NULL!	2		85	1	2	2	30	60	20	2	4	3	1	1	1	2	1	2	1	2	2	2	2	4	3	4		2		2	2	2	1	2	#NULL!		1	2	2	2	1	2	2	1
1084	2	1	17	1	#NULL!	2		69	2	1	2	40	30	25	1	3	2	2	1	1	1	2	1	2	1	2	2	2	2	2	2		4		1	2	1	2	2	#NULL!		2	2	1	1	2	1	1	1
1085	2	1	17	1	#NULL!	2		68	1	2	1	15	10	20	2	3	3	2	1	2	2	1	2	1	1	2	2	2	3	2	3		2		1	2	2	2	2	#NULL!		2	2	1	1	2	1	1	1
1086	2	1	17	1	#NULL!	2		68	1	1	1	15	10	20	2	3	3	1	2	2	5	2	1	1	2	2	2	2	3	2	1		1		2	1	2	2	2	#NULL!		2	1	2	2	1	1	2	1
1087	2	1	18	2	#NULL!	2		60	1	2	1	20	10	20	1	2	1	1	2	1	1	1	1	1	1	2	1	2	1	2	2		4		1	2	1	1	2	#NULL!		2	2	1	2	2	1	1	1
1088	2	1	16	3	#NULL!	2		65	1	2	#NULL!	40	15	50	2	3	2	1	1	2	2	2	2	2	2	2	2	2	2	2	3		2		2	2	2	2	2	#NULL!		2	1	1	1	1	1	1	1
1089	2	2	16	1	#NULL!	2		67	1	1	1	30	10	50	1	2	1	1	2	1	1	2	2	2	1	1	1	2	1	2	1		2		2	2	2	2	1	1		2	1	2	1	2	1	2	2
1090	2	2	17	1	#NULL!	2		67	1	1	2	60	60	30	2	3	3	1	2	1	2	1	2	1	2	2	2	2	4	3	2		1		2	1	2	1	2	#NULL!		2	1	2	1	1	2	1	1
1091	2	2	16	2	#NULL!	2		70	1	2	1	45	60	60	1	2	2	2	1	1	1	1	2	1	2	2	2	2	3	2	3		1		2	1	2	1	2	#NULL!		2	2	2	2	2	2	2	2
1092	2	2	17	1	#NULL!	2		80	1	1	1	5	10	60	1	2	3	1	1	2	1	1	2	2	1	2	2	2	2	2	4		4		1	2	1	2	2	#NULL!		1	1	2	1	1	1	2	2
1093	2	2	16	1	#NULL!	2		83	1	1	2	60	60	60	1	1	2	1	1	1	1	2	2	1	2	2	2	2	1	1	2		2		2	1	1	1	1	1		1	1	1	1	1	1	1	1
1094	2	2	16	1	#NULL!	1		76	1	2	1	60	60	60	1	3	2	2	1	2	1	2	1	2	2	1	2	2	2	3	3	HUSO WIF	2		1	2	2	2	2	#NULL!		2	1	2	1	1	2	1	1
1095	2	2	17	1	#NULL!	2		60	1	2	1	30	40	60	2	2	2	2	1	1	1	1	2	2	1	1	1	1	3	3	2		1		1	2	1	1	2	#NULL!		2	2	1	1	1	1	1	1
1096	2	1	19	1	#NULL!	2		87	1	1	1	30	45	120	1	2	2	2	1	1	2	1	1	2	2	2	2	1	4	2	1		4		2	2	2	2	1	1		1	1	1	1	1	1	1	1
1097	2	2	15	1	#NULL!	2		71	1	2	2	40	30	20	1	4	2	#NULL!	2	1	1	1	1	2	1	2	2	2	4	4	1		1		1	1	1	2	1	1		2	1	1	1	1	1	1	1
1098	2	2	15	2	#NULL!	2		76	1	2	1	60	30	30	1	2	2	1	2	1	1	2	1	1	2	2	2	2	2	2	2		1		2	1	2	2	2	#NULL!		1	1	1	2	1	1	1	1
1099	2	1	17	1	#NULL!	2		68	1	1	2	40	240	60	2	5	1	2	1	1	1	2	1	2	1	2	2	2	4	4	3		#NULL!	HUSO WIF	2	2	1	1	1	2		2	2	2	1	1	1	1	1
1100	2	2	17	1	#NULL!	2		80	1	1	2	40	50	60	1	2	2	1	1	1	1	2	2	2	1	2	2	2	3	3	2		#NULL!	HUSOWIF	1	2	1	2	2	#NULL!		1	1	1	1	1	1	1	1
1101	2	2	16	1	#NULL!	2		85	1	1	2	64	130	60	1	3	2	1	1	1	1	2	2	2	2	2	2	2	4	4	1		3		1	2	1	1	2	#NULL!		1	1	1	1	1	1	1	1
1102	2	2	15	1	#NULL!	2		92	1	2	#NULL!	30	60	180	1	3	2	2	1	2	6	2	2	2	1	2	2	2	2	3	1		3		1	2	2	2	2	#NULL!		2	2	2	2	2	1	2	1
1103	2	2	18	1	#NULL!	2	7	78	1	2	#NULL!	30	30	60	1	2	2	1	1	1	2	1	2	3	1	1	1	2	3	3	3		4		2	2	2	1	1	1		1	1	2	2	2	1	1	2
1104	2	1	18	1	#NULL!	2		57	1	1	2	60	60	45	1	3	3	1	1	1	2	2	1	2	1	1	1	2	1	2	4		4		1	1	1	1	2	#NULL!		2	2	1	1	1	1	1	1
1105	2	1	18	2	#NULL!	2		61	1	1	2	30	20	10	2	2	1	1	1	1	2	2	1	1	2	2	2	2	4	3	2		1		1	2	1	2	2	#NULL!		1	2	2	1	2	1	1	1
1106	2	1	17	2	#NULL!	2		78	1	2	#NULL!	60	20	60	2	2	2	1	2	1	1	1	1	2	#NULL!	2	2	2	2	3	3		1		2	2	1	2	2	#NULL!		1	1	1	1	1	1	1	1
1107	2	2	16	1	#NULL!	2		74	1	1	#NULL!	30	30	40	1	2	2	1	1	1	1	2	2	2	2	1	2	2	2	2	1		3		2	2	1	1	1	1		1	2	1	1	1	2	1	1
1108	2	2	16	2	#NULL!	2		66	2	1	2	30	30	60	1	2	1	2	2	2	1	2	2	1	1	2	1	1	2	1	1		1		2	1	1	1	1	2		1	1	1	2	1	1	2	1
1109	2	1	19	1	#NULL!	2		78	2	2	#NULL!	30	40	45	1	3	2	1	1	1	1	2	2	2	2	1	2	2	2	3	3		3		1	2	2	2	1	1		2	2	2	1	1	1	1	1
1110	2	1	16	2	#NULL!	2		11	1	2	#NULL!	30	80	20	1	2	2	2	2	1	1	2	2	1	1	2	1	2	1	1	1		3		1	2	1	2	2	#NULL!		2	1	1	2	2	2	1	1
1111	2	1	18	1	#NULL!	2		67	1	2	#NULL!	60	30	20	2	3	1	1	1	1	1	1	1	1	1	2	2	2	2	2	2		2		2	1	1	2	2	#NULL!		1	2	2	1	1	1	1	1
1112	2	1	18	2	#NULL!	2		75	1	1	1	60	45	300	1	2	1	1	1	1	1	1	1	1	2	2	2	2	2	2	3		1	1	2	1	1	2	2	#NULL!		2	1	1	1	1	1	1	1
1113	2	1	18	1	#NULL!	2		76	2	2	#NULL!	30	60	30	2	1	2	1	1	1	1	2	2	2	1	1	1	1	2	1	2		1		2	2	1	2	2	#NULL!		1	1	2	1	1	2	1	1
1114	2	1	15	1	#NULL!	2		53	1	1	1	30	60	30	1	3	1	1	1	1	2	1	2	1	1	2	2	2	2	4	4		1		1	2	1	1	2	#NULL!		2	1	1	1	1	1	1	1
1115	2	1	19	1	#NULL!	2		56	2	1	1	45	35	20	1	2	2	2	1	1	1	2	1	3	2	2	2	2	2	1	3		1		2	2	1	2	2	#NULL!		2	1	1	2	2	2	1	1
1116	2	1	16	2	#NULL!	2		90	1	1	1	30	20	15	2	3	3	1	1	1	1	2	1	1	1	2	2	2	2	2	3		3		2	2	1	1	1	2		1	1	1	1	2	1	1	1
1117	2	2	17	1	#NULL!	2		56	1	2	#NULL!	40	60	60	1	2	2	2	1	1	2	2	3	2	2	2	1	2	1	2	2		2		1	2	1	1	2	#NULL!		1	1	1	2	1	2	1	1
1118	2	2	17	1	#NULL!	2		74	1	2	2	60	30	20	1	3	2	1	1	1	1	2	1	1	1	2	2	2	4	4	1		1		2	2	1	2	1	2		1	1	1	1	1	1	1	1
1119	2	1	19	1	#NULL!	2		67	2	1	1	60	180	30	1	2	2	1	1	2	1	2	3	3	2	2	2	1	4	4	1		1		2	1	1	1	2	#NULL!		2	1	1	1	1	1	1	1
1120	2	1	17	2	#NULL!	2		72	1	2	#NULL!	10	50	30	2	2	2	2	1	1	1	2	2	1	1	2	2	2	2	1	1		1		2	1	1	2	1	2		2	1	1	1	1	1	1	1
1121	2	1	18	2	#NULL!	2		80	1	2	#NULL!	20	30	30	1	6	1	1	1	1	2	2	1	1	1	1	1	1	2	4	3		5		2	1	2	2	1	1		1	1	1	1	1	1	1	1
1122	2	1	16	2	#NULL!	2		54	1	2	#NULL!	60	240	30	1	6	2	1	1	1	1	2	1	1	2	2	2	1	3	4	3		1		1	1	2	1	2	#NULL!		2	2	2	1	1	1	1	1
1123	2	1	17	3	#NULL!	2		56	1	2	#NULL!	60	30	30	1	3	3	2	1	2	1	2	2	2	2	2	1	2	2	2	2		4		1	2	2	1	2	#NULL!		2	2	1	2	1	1	1	1
1124	2	1	16	2	#NULL!	2		79	1	2	#NULL!	60	180	20	2	3	2	2	1	1	1	1	1	2	2	2	1	2	2	2	2		4		2	2	1	2	2	#NULL!		1	1	1	1	1	1	1	1
1125	2	1	16	2	#NULL!	2		80	2	1	2	60	60	60	1	2	3	1	2	1	1	2	1	1	1	2	1	2	2	2	4		4		1	1	1	2	1	2		2	1	1	1	1	1	1	1
1126	2	2	14	1	#NULL!	2		67	1	1	2	10	5	50	2	2	2	2	1	1	1	2	2	1	1	1	2	2	2	2	2		1		2	2	1	2	1	2	1	2	2	1	1	2	2	1	1
1127	2	2	16	1	#NULL!	2		87	1	1	2	30	30	40	1	6	3	2	1	1	1	2	2	1	1	2	2	2	1	1	4		4		1	1	1	2	2	#NULL!		1	1	2	1	1	1	1	1
1128	2	2	16	1	#NULL!	2		80	1	1	2	60	30	60	2	2	2	2	2	1	1	1	2	2	2	2	2	2	3	1	3		3		2	1	2	1	2	#NULL!		2	1	2	2	2	2	1	1
1129	2	2	18	1	#NULL!	2		76	1	2	#NULL!	60	80	60	1	3	2	2	2	1	1	1	1	2	1	1	1	1	1	2	2		2		2	2	2	1	2	#NULL!		1	1	1	1	1	2	1	1
1130	2	2	17	1	#NULL!	2		74	1	2	#NULL!	60	60	60	1	2	3	2	1	1	1	2	2	2	2	1	2	2	2	2	3		3		2	2	1	2	2	#NULL!		2	1	2	1	1	2	1	1
1131	2	1	18	1	#NULL!	2		75	1	2	2	30	30	20	1	2	2	2	1	1	2	2	2	3	1	2	2	2	2	3	2		2		1	2	1	2	2	#NULL!		1	1	1	1	2	2	1	1
1132	2	1	19	2	#NULL!	2		79	1	2	2	60	30	40	1	3	2	2	1	1	1	1	1	2	1	2	2	2	3	4	3		3		1	2	2	2	1	1		1	1	1	1	1	1	1	1
1133	4	1	19	2	#NULL!	2		79	1	2	1	43	20	54	2	2	2	1	1	1	2	2	2	2	1	2	2	2	2	2	3		3		1	2	1	2	2	#NULL!		2	1	2	2	2	2	2	2
1134	4	2	17	1	#NULL!	2		85	1	1	2	30	60	15	2	3	2	2	2	1	2	2	1	3	1	2	2	2	2	2	1		3		1	2	1	1	1	2		1	1	1	1	1	2	1	1
1135	4	1	19	2	#NULL!	2		96	1	2	2	60	60	60	2	5	3	2	1	1	1	2	1	1	1	2	2	2	4	2	1		#NULL!	HUSO WEIF	2	2	1	2	2	#NULL!		1	1	1	1	1	1	1	1
1136	4	2	17	1	#NULL!	2		79	1	1	2	30	30	20	1	1	1	2	2	2	1	1	2	2	1	2	2	1	2	1	1		3		2	2	1	1	2	#NULL!		2	2	1	1	2	2	1	1
1137	4	2	18	1	#NULL!	2		76	1	2	#NULL!	32	23	30	1	2	2	2	2	2	1	2	1	2	1	1	2	1	2	3	2		2		1	1	2	1	1	2		2	1	2	2	2	2	1	1
1138	4	2	18	1	#NULL!	2		71	1	1	2	20	15	60	1	3	1	2	1	1	1	2	2	1	1	2	2	2	2	2	3		#NULL!	HUSOWEIF	2	2	1	2	1	2		1	2	1	1	1	1	1	1
1139	4	2	19	1	#NULL!	2		70	1	2	2	60	10	120	1	6	3	2	1	1	1	1	1	2	1	2	2	2	4	4	2		1		1	2	1	2	1	2		2	1	1	1	1	1	1	1
1140	4	2	17	1	#NULL!	2		78	1	1	2	54	30	30	2	2	2	2	1	2	2	1	2	1	1	2	2	2	1	1	3		3		1	2	1	2	2	#NULL!		2	1	1	1	1	1	1	1
1141	4	1	18	2	#NULL!	2		74	1	2	#NULL!	40	130	60	1	3	2	2	1	1	1	2	1	2	1	2	2	2	3	2	1		1		1	2	1	2	1	3		2	2	2	2	2	2	1	1
1142	4	1	19	2	#NULL!	2		72	1	2	#NULL!	60	30	30	2	4	3	1	1	1	1	1	2	1	1	2	2	2	3	2	3		2		1	2	1	2	1	3		2	2	1	2	2	2	1	1
1143	4	1	18	1	#NULL!	2		74	1	2	2	20	40	30	1	3	2	1	1	2	1	2	1	2	2	2	2	2	2	2	3		2		1	2	1	2	2	#NULL!		2	1	1	1	2	2	1	1
1144	4	2	18	1	#NULL!	2		78	1	2	2	30	20	30	1	4	2	2	1	1	1	2	1	1	1	2	2	2	3	2	2		2		1	2	1	2	2	#NULL!		2	1	1	1	2	2	1	1
1145	4	1	18	1	#NULL!	2		76	1	2	2	30	60	60	1	2	2	1	2	1	1	1	1	1	1	2	2	2	4	2	1		1		1	1	2	2	1	3		1	1	1	2	2	1	1	1
1146	4	2	18	1	#NULL!	2		65	1	1	2	60	120	180	1	3	2	1	2	1	2	2	2	1	1	2	2	2	4	3	1		1		1	1	1	2	1	2		1	1	1	1	1	2	1	1
1147	4	1	18	2	#NULL!	2		72	1	2	1	30	30	30	2	4	2	1	1	1	1	2	3	2	1	1	1	2	1	2	1		1		1	2	2	2	2	#NULL!		1	2	1	1	1	1	1	1
1148	2	1	17	2	#NULL!	2		72	1	2	1	30	30	50	2	4	2	1	1	1	2	1	3	2	1	2	2	2	1	2	1		1		1	2	2	2	2	#NULL!		2	1	1	1	1	1	1	1
1149	4	1	19	2	#NULL!	2		75	1	2	2	30	30	20	1	2	2	1	1	1	2	2	1	2	1	2	2	2	2	2	2		4		1	2	1	2	2	#NULL!		2	2	1	2	2	2	1	1
1150	4	2	17	2	#NULL!	2		62	1	1	1	60	35	35	1	3	3	2	1	1	1	2	1	1	1	2	2	2	4	4	3		3		1	1	1	2	1	2		2	1	1	1	1	1	1	1
1151	2	1	19	2	#NULL!	1		64	1	1	2	30	130	60	1	2	2	1	1	1	3	1	1	1	1	2	2	2	3	3	1		1		2	1	1	1	2	#NULL!		1	1	1	1	1	1	1	1
1152	4	2	18	1	#NULL!	2		76	1	2	1	30	30	30	1	5	3	2	1	1	2	1	1	1	1	2	2	2	4	4	1		3		1	2	1	1	1	1		2	1	1	1	1	1	1	1
1153	4	1	17	2	#NULL!	2		63	1	2	1	30	30	60	1	2	2	1	1	1	5	1	1	1	3	1	1	2	2	1	2		3		1	2	1	2	2	#NULL!		2	1	1	2	2	2	2	2
1154	4	1	18	1	#NULL!	2		56	1	1	1	40	30	20	2	3	2	2	2	1	5	1	1	1	3	2	2	2	2	2	3		3		1	2	2	2	2	#NULL!		2	2	1	2	2	1	1	1
1155	4	1	18	1	#NULL!	2		75	1	2	1	40	30	40	1	3	2	1	1	1	1	2	2	2	3	2	1	2	2	4	2		4		2	2	1	2	2	#NULL!		1	1	2	1	2	2	1	1
1156	4	1	19	2	#NULL!	2		65	1	2	2	40	50	20	1	4	3	1	1	1	2	2	1	1	2	2	2	2	2	2	1		1		1	2	1	2	1	1		1	2	1	2	1	1	1	1
1157	4	1	19	1	#NULL!	1		66	1	1	2	45	60	60	2	3	2	2	1	1	1	2	1	2	2	2	2	2	4	3	1		1		1	2	1	1	2	#NULL!		2	1	1	1	1	2	2	1
1158	4	1	19	1	#NULL!	2		70	1	2	2	45	15	60	1	2	2	2	2	1	1	1	2	2	2	2	1	1	4	2	1		1		2	1	2	2	1	2		2	2	1	1	1	2	1	1
1159	4	2	18	2	#NULL!	2		69	1	1	2	30	45	60	1	6	3	1	1	1	1	2	2	1	2	1	2	2	3	2	3		1		2	2	1	2	2	#NULL!		2	1	2	1	2	2	1	1
1160	4	1	17	2	#NULL!	2		76	1	2	2	40	30	30	2	2	3	2	1	1	1	2	2	1	1	2	2	2	3	3	1		1		2	1	2	1	1	2		1	1	1	1	2	2	1	1
1161	4	2	18	1	#NULL!	2		70	1	2	2	60	30	30	1	4	1	2	1	1	2	1	1	2	2	2	1	1	3	3	3		1		1	1	1	1	1	1		1	1	2	2	2	2	1	1
1162	4	2	19	1	#NULL!	2		74	1	1	2	60	60	30	1	4	3	2	1	1	1	1	1	1	1	2	2	2	1	1	5		4		1	2	1	1	2	#NULL!		2	1	1	2	2	2	1	1
1163	4	2	19	2	#NULL!	2		80	1	1	2	60	15	10	2	2	3	1	1	1	1	2	1	1	2	2	2	2	1	1	1		1		2	1	1	2	1	3		2	1	1	1	2	2	1	1
1164	2	1	19	2	#NULL!	2		65	1	2	2	60	30	60	1	4	2	1	1	1	2	2	1	2	1	2	2	2	4	3	1		1		1	2	1	2	2	#NULL!		2	1	1	1	1	1	1	1
1165	4	2	18	2	#NULL!	2		75	1	1	2	60	180	60	1	2	1	1	1	1	1	2	1	1	1	2	2	2	3	2	2		2		1	2	1	1	2	#NULL!		2	1	1	1	1	1	1	1
1166	4	2	18	2	#NULL!	2		76	1	1	2	30	60	60	1	1	1	1	1	1	2	2	3	3	1	2	2	2	3	2	4		4		1	2	1	1	2	#NULL!		2	1	1	1	1	1	1	1
1167	4	1	18	1	#NULL!	2		75	1	1	2	60	30	180	1	2	2	1	2	1	1	2	2	3	3	2	2	2	2	2	3		1		1	2	1	1	1	2		1	1	1	1	1	1	1	1
1168	4	1	18	1	#NULL!	2		86	1	2	2	60	30	60	2	2	5	2	2	1	1	1	2	2	2	2	2	2	2	3	3		1		2	1	1	2	2	#NULL!		2	1	1	1	2	2	1	1
1169	4	2	18	1	#NULL!	2		76	1	2	2	15	20	60	1	3	3	2	2	1	1	2	1	1	1	2	2	2	1	1	2		3		1	1	2	1	1	2		1	1	1	1	1	1	1	1
1170	4	1	19	2	#NULL!	2		56	1	2	2	20	30	30	2	3	2	2	1	1	1	2	2	1	1	2	2	2	3	2	1		1		1	2	1	2	2	#NULL!		2	1	1	2	2	2	1	1
1171	4	2	18	2	#NULL!	2		80	1	2	2	60	30	15	1	5	2	1	1	1	2	2	1	1	1	2	2	2	3	2	3		3		1	2	2	2	2	#NULL!		1	1	1	1	1	1	1	1
1172	4	1	18	1	#NULL!	2		74	1	1	2	30	60	180	1	2	3	1	1	1	1	1	2	2	1	2	2	2	4	4	1		5		1	1	2	2	1	1		1	1	1	1	1	1	1	1
1173	2	1	19	1	#NULL!	2		54	1	2	2	50	30	40	2	3	3	2	2	2	1	2	1	1	2	2	2	2	2	2	3		3		1	2	2	2	2	#NULL!		2	1	1	1	1	1	1	1
1174	4	1	19	2	#NULL!	2		75	1	2	2	90	180	60	2	4	2	2	1	1	1	1	1	1	1	2	2	2	2	1	1		2		1	2	1	1	1	1		2	1	1	2	2	2	1	1
1175	4	1	17	1	#NULL!	2		56	1	2	#NULL!	30	45	30	1	2	1	1	1	1	1	2	2	3	1	2	2	2	4	2	1		4		2	2	2	2	2	#NULL!		2	1	1	1	1	1	1	1
1176	4	1	19	2	#NULL!	2		75	1	2	2	60	30	30	2	1	2	1	2	2	1	2	2	2	1	2	2	2	1	1	5		1		1	2	2	2	2	#NULL!		2	1	1	2	2	2	1	1
1177	4	1	18	2	#NULL!	2		72	1	2	2	40	20	40	1	4	1	1	1	1	2	2	2	1	1	2	2	2	2	1	2		2		1	2	1	2	2	#NULL!		2	1	1	2	2	2	1	1
1178	4	1	18	1	#NULL!	2		87	1	2	2	80	30	40	1	4	3	2	1	1	1	2	1	3	1	2	2	2	4	2	1		1		2	1	1	2	2	#NULL!		2	1	1	1	2	2	1	1
1179	3	1	17	2	#NULL!	2		71	1	2	2	60	60	40	2	2	2	2	1	1	1	1	2	2	3	2	2	2	4	3	1		3		2	2	1	2	2	#NULL!		2	1	1	1	2	1	1	1
1180	4	2	19	1	#NULL!	2		79	1	2	2	30	60	60	1	2	3	2	2	1	1	2	2	1	1	2	2	2	4	2	1		2		2	1	1	2	1	2		1	1	1	1	2	2	1	1
1181	4	1	18	1	#NULL!	2		54	1	2	2	60	30	60	1	2	2	1	1	1	2	2	1	2	1	2	2	2	3	2	1		3		1	2	1	2	1	1		2	2	1	1	1	2	1	1
1182	4	1	19	2	#NULL!	2		64	1	2	2	60	30	60	1	5	2	2	1	1	1	2	2	2	1	2	2	2	4	3	1		1		1	2	1	2	2	#NULL!		2	1	2	1	2	2	1	1
1183	4	2	18	1	#NULL!	2		73	2	2	2	60	180	30	1	3	2	1	1	1	1	2	1	2	1	2	2	2	4	3	1		1		2	1	1	2	2	#NULL!		1	1	1	1	1	1	1	1
1184	4	1	19	2	#NULL!	2		89	1	2	2	60	30	60	1	4	3	2	1	1	1	1	2	2	1	2	2	2	4	3	2		3		1	2	1	1	1	1		2	1	1	1	1	1	1	1
1185	3	1	19	2	#NULL!	2		54	1	2	1	30	60	20	1	3	3	1	1	1	1	1	1	2	1	2	2	2	2	2	4		4		1	1	1	1	2	#NULL!		2	1	1	1	1	2	1	1
1186	3	1	18	1	#NULL!	2		75	1	2	1	30	60	30	1	3	3	1	1	1	1	1	1	2	1	2	2	2	2	2	4		4		1	1	1	1	2	1		2	1	1	1	1	1	1	1
1187	3	2	18	2	#NULL!	2		67	1	2	2	60	45	30	2	3	2	1	1	1	2	1	1	1	2	2	2	2	1	1	4		4		1	1	2	1	2	#NULL!		1	1	1	1	1	1	1	2
1188	3	1	19	2	#NULL!	2		56	1	1	1	30	30	40	1	3	2	1	1	1	2	1	1	1	1	2	1	2	3	2	2		2		1	2	1	1	2	#NULL!		1	1	1	1	1	2	1	1
1189	3	2	18	2	#NULL!	2		70	1	2	2	60	30	60	1	3	1	2	1	1	1	2	1	2	1	2	2	2	4	3	1		5		2	2	1	2	2	#NULL!		1	1	2	1	1	2	1	1
1190	3	1	17	2	#NULL!	2	9	90	1	1	1	45	60	30	1	3	3	1	1	1	1	1	1	1	1	2	2	2	2	2	3		3		1	2	1	2	1	2		1	1	1	1	1	1	1	1
1191	3	2	18	2	#NULL!	2		76	1	1	2	60	10	60	2	2	2	2	1	1	1	2	1	1	1	2	2	2	4	3	1		2		1	2	1	2	1	1		2	1	1	1	1	1	1	1
1192	3	1	19	1	#NULL!	2		75	1	1	2	30	60	30	2	2	2	1	1	1	1	1	1	1	1	2	2	2	2	2	1		2		1	2	1	1	2	#NULL!		2	1	1	2	2	1	1	2
1193	3	1	19	1	#NULL!	2		77	1	2	2	45	40	60	1	2	2	2	1	1	1	1	2	2	1	1	1	1	2	2	4		4		1	1	1	1	1	1		2	1	1	1	2	1	1	1
1194	3	2	18	2	#NULL!	2		76	1	2	2	30	30	20	2	3	2	1	2	2	2	2	2	1	1	2	2	2	1	3	3		4		1	2	1	2	2	#NULL!		2	1	2	1	2	1	1	1
1195	3	2	18	1	#NULL!	2		85	1	2	2	30	60	60	2	3	3	1	2	1	1	1	1	2	1	2	2	2	4	3	3		3		2	2	1	2	2	#NULL!		1	1	2	2	1	1	1	1
1196	3	2	17	1	#NULL!	2		70	1	2	2	20	10	60	2	1	2	1	1	1	2	2	3	3	2	1	2	2	1	1	3		2		2	2	1	2	1	2		1	1	2	1	1	2	1	1
1197	3	2	17	1	#NULL!	2		76	1	1	2	40	30	30	2	1	2	1	1	1	1	2	1	1	1	2	2	2	3	1	3		3		1	2	1	2	1	2		2	2	1	1	2	2	1	1
1198	3	1	18	2	#NULL!	3		70	1	2	2	60	180	60	1	4	3	1	1	1	1	2	1	1	1	2	2	2	2	1	1		1		2	1	2	2	1	3		1	2	2	1	2	1	1	1
1199	3	2	16	3	#NULL!	2	7	76	1	2	1	20	10	15	1	5	1	2	1	2	1	2	3	3	3	2	2	2	2	2	4		3		2	2	2	2	2	#NULL!		2	2	2	1	2	2	1	1
1200	4	1	19	2	#NULL!	2	6	65	1	2	2	60	60	30	1	2	2	1	1	1	1	1	1	1	1	2	2	2	2	2	3		2		1	2	1	1	1	2		1	1	1	1	1	2	1	1
1201	4	2	17	1	#NULL!	2		75	1	2	2	60	20	40	1	2	2	1	1	1	1	1	1	1	1	2	2	2	4	4	1		1		1	1	1	2	1	1		2	1	2	1	2	2	2	2
1202	4	2	19	1	#NULL!	2		79	2	2	1	40	50	60	1	3	1	2	1	2	1	2	2	2	1	2	2	2	1	1	1		3		1	2	2	2	1	1		2	1	2	1	1	2	1	1
1203	4	2	18	2	#NULL!	2		65	1	2	2	30	20	45	1	2	2	1	1	1	2	2	1	1	1	2	2	1	1	3	3		1		2	1	2	2	1	2		2	1	2	1	2	2	1	1
1204	4	2	19	1	#NULL!	2		59	2	2	2	30	60	60	1	6	1	1	1	1	1	1	1	1	1	2	2	2	2	2	1		1		2	2	1	1	1	2		1	1	2	2	1	1	1	1
1205	4	2	18	2	#NULL!	2		67	1	2	2	20	40	60	1	2	2	1	1	1	1	2	2	2	1	2	2	2	4	2	1		3		1	2	1	2	2	#NULL!		2	1	1	1	2	1	1	1
1206	4	2	19	1	#NULL!	2		75	1	2	2	20	40	10	1	2	1	1	1	1	1	1	1	1	1	2	2	2	4	4	1		1		1	1	1	1	1	2		2	1	1	1	1	1	1	1
1207	4	1	19	2	#NULL!	2		70	1	2	2	30	60	60	2	3	2	2	1	1	2	1	1	1	1	2	2	2	3	3	3		3		1	2	2	2	2	#NULL!		2	1	1	1	1	1	1	1
1208	4	1	18	2	#NULL!	2		78	1	1	2	60	40	60	1	6	2	1	1	1	1	2	2	3	1	2	2	2	1	1	1		1		2	2	1	2	2	#NULL!		2	2	2	1	1	1	1	1
1209	3	2	17	1	#NULL!	2		75	1	2	2	60	30	60	2	3	2	1	1	1	1	2	1	2	1	2	2	2	4	3	1		3		1	1	1	1	1	2		1	1	1	1	1	1	1	1
1210	3	1	18	2	#NULL!	2		80	1	1	2	60	60	60	2	5	3	1	1	1	1	2	1	1	1	2	2	2	2	3	2		1		1	2	1	2	2	#NULL!		1	1	2	1	1	2	1	1
1211	3	1	17	2	#NULL!	2		81	1	2	2	60	60	30	2	2	2	2	1	1	1	1	1	1	1	2	2	2	3	2	1		1		2	2	1	2	2	#NULL!		2	1	2	2	1	2	2	1
1212	3	2	17	2	#NULL!	2		78	1	2	2	60	60	60	2	2	2	2	1	1	1	2	1	1	1	2	2	2	2	2	3		2		2	2	1	2	1	2		1	1	2	1	1	2	1	1
1213	3	2	18	3	#NULL!	2		78	1	1	2	40	45	30	1	4	1	2	1	1	1	2	3	3	2	2	2	2	2	2	5		1		1	2	2	1	1	1		1	1	2	1	1	1	1	1
1214	3	2	17	1	#NULL!	2		64	1	2	2	40	30	20	1	2	3	1	1	1	1	1	1	1	1	2	2	2	3	2	1		3		1	2	1	1	2	#NULL!		2	1	2	1	2	2	1	1
1215	3	1	19	2	#NULL!	2		66	1	1	2	60	30	40	2	3	2	2	1	1	1	1	1	1	1	2	2	2	4	2	1		2		2	1	1	2	2	#NULL!		1	1	2	1	1	1	1	1
1216	3	1	18	2	#NULL!	2		78	1	2	2	60	30	40	2	2	2	1	1	1	1	2	2	2	1	2	2	2	3	1	1		4		1	2	1	1	2	#NULL!		2	1	2	1	1	2	1	1
1217	4	1	19	2	#NULL!	2		67	1	2	2	30	20	40	1	2	3	1	1	1	1	2	2	1	1	2	2	2	3	2	1		4		2	2	1	2	2	#NULL!		2	2	1	2	1	2	1	1
1218	4	1	17	2	#NULL!	2		78	1	2	2	20	40	30	1	1	1	1	1	1	1	2	1	1	1	2	2	2	3	2	1		1		1	2	2	2	1	1		2	1	1	1	1	1	1	1
1219	4	1	17	1	#NULL!	2		80	1	2	2	20	30	20	1	5	2	2	1	1	1	2	2	1	2	2	2	2	1	2	2		2		1	2	2	2	2	#NULL!		2	1	1	2	1	2	1	1
1220	4	1	19	2	#NULL!	2		75	1	2	2	30	40	40	1	2	1	1	1	1	2	1	2	3	1	2	2	2	2	2	2		1		1	1	2	1	2	#NULL!		2	2	2	1	1	2	2	1
1221	4	1	18	2	#NULL!	2		89	1	1	2	60	60	15	1	1	3	1	1	1	1	2	1	3	2	2	2	2	1	1	1		4		1	2	2	2	2	#NULL!		2	1	2	1	2	2	1	1
1222	4	1	17	2	#NULL!	2		76	1	2	2	40	20	30	2	1	1	1	1	1	2	1	3	1	2	2	2	2	2	2	4		2		2	2	2	2	2	#NULL!		1	2	1	2	2	2	2	1
1223	3	2	18	1	#NULL!	2		79	1	2	2	60	30	120	1	3	2	1	1	1	1	1	1	1	1	2	2	2	4	2	3		3		1	1	2	2	2	#NULL!		1	2	1	1	2	1	1	1
1224	3	1	17	2	#NULL!	2		80	1	2	2	20	30	30	2	5	5	1	1	1	1	1	1	1	1	2	2	2	4	4	3		3		1	2	1	2	1	1		1	1	1	1	1	1	1	1
1225	3	1	19	2	#NULL!	2		87	2	2	2	30	40	60	1	3	1	2	2	1	1	1	2	3	1	2	2	2	1	1	3		2		2	1	2	2	2	#NULL!		2	1	1	1	1	2	1	1
1226	3	1	18	1	#NULL!	2		72	1	1	2	30	60	30	1	4	2	2	2	1	1	1	2	1	1	2	2	2	2	2	3		3		2	1	1	1	1	1		1	1	2	1	1	1	1	1
1227	4	1	16	2	#NULL!	2		78	1	1	2	40	20	30	2	1	2	#NULL!	1	2	1	2	2	1	1	2	2	2	4	4	1		1		2	2	1	1	1	2		1	2	1	1	1	1	1	1
1228	3	1	16	1	#NULL!	2		50	1	2	2	30	30	40	2	2	2	1	1	1	1	2	1	2	1	2	2	2	2	2	3		1		1	2	1	1	1	1		1	1	1	1	1	1	1	1
1229	3	1	19	2	#NULL!	2		87	2	1	1	40	40	40	1	1	1	1	2	2	1	1	3	2	2	1	2	2	3	1	2		3		2	2	2	2	1	2		2	1	1	2	1	1	1	1
1230	3	1	17	2	#NULL!	2		67	1	2	2	30	60	60	2	5	2	2	2	2	2	2	1	2	2	2	2	2	2	1	3		1		1	2	2	2	2	#NULL!		2	1	1	1	1	1	1	1
1231	3	1	19	1	#NULL!	2		50	1	1	2	30	30	30	1	2	2	1	1	1	1	2	1	2	1	2	1	2	1	2	3		2		2	2	1	2	1	3		1	1	2	1	1	1	1	1
1232	3	1	18	1	#NULL!	2		76	1	2	2	60	60	60	1	3	2	1	1	2	1	1	2	2	1	2	1	2	3	4	3		1		1	2	1	2	2	#NULL!		1	1	1	1	1	1	1	1
1233	3	2	17	1	#NULL!	2		54	1	1	2	60	60	60	1	2	3	1	2	2	7	2	2	3	2	2	2	1	2	3	4		2		2	2	1	1	1	3		1	1	1	1	2	2	2	2
1234	3	2	18	1	#NULL!	2		54	1	2	2	60	30	60	1	3	3	1	1	1	1	1	1	1	2	2	2	2	1	2	2		2		2	1	2	1	1	1		1	2	1	1	1	1	2	1
1235	3	1	19	1	#NULL!	2		76	1	2	2	60	40	40	2	2	2	1	1	2	2	1	2	1	2	2	2	2	4	4	3		3		1	2	1	2	1	1		1	1	1	1	1	1	1	1
1236	3	2	17	1	#NULL!	2		67	1	2	2	20	60	30	1	2	2	2	2	1	1	2	2	3	1	2	2	2	4	4	3		1		2	2	1	1	2	#NULL!		2	1	1	1	1	2	1	1
1237	3	1	18	1	#NULL!	2		70	1	1	1	30	40	10	1	6	2	1	1	1	1	1	2	2	1	2	1	2	4	3	3		1		1	2	1	2	1	2		1	1	1	1	1	1	1	1
1238	3	1	19	2	#NULL!	2		63	1	1	2	30	20	60	1	1	2	2	2	1	1	1	1	1	1	1	2	1	2	2	1		1		1	2	1	2	1	1		1	1	1	1	1	2	2	1
1239	4	2	16	2	#NULL!	2		67	1	1	2	60	60	60	1	2	3	1	1	1	1	2	1	2	1	2	2	2	4	1	1		1		1	2	1	2	2	#NULL!		2	2	1	1	2	2	1	1
1240	2	2	17	2	#NULL!	2		77	1	2	2	30	30	30	1	3	2	1	2	1	1	2	2	3	1	1	2	2	1	1	1		3		1	2	2	2	1	1		1	1	1	1	1	1	1	2
1241	2	2	15	2	#NULL!	2		79	1	2	2	30	10	30	2	6	2	1	1	1	1	2	2	2	2	2	2	2	3	4	2		2		2	1	1	2	1	1		2	1	2	1	1	1	1	1
1242	2	2	16	2	#NULL!	2		80	1	1	2	45	30	60	1	3	2	1	1	1	1	2	2	2	1	2	2	2	2	2	3		3		1	2	1	1	1	1		2	1	1	1	1	1	1	1
1243	2	2	16	1	#NULL!	2		76	1	2	2	60	60	60	1	2	1	2	1	1	1	2	1	2	1	2	2	2	4	2	1		2		1	2	1	1	2	#NULL!		2	1	1	1	1	1	1	1
1244	2	2	17	1	#NULL!	2		87	1	2	2	40	30	30	1	2	2	2	2	1	2	2	1	1	2	2	2	2	1	1	1		3		2	2	2	2	1	1		1	1	1	1	1	1	2	2
1245	4	2	17	2	#NULL!	2		66	1	2	#NULL!	20	20	30	2	2	1	1	1	1	1	2	1	2	2	2	2	2	4	4	1		1		1	1	2	1	1	1		1	2	1	1	1	2	1	1
1246	3	1	18	2	#NULL!	2		89	1	2	2	30	15	60	2	2	3	1	1	1	2	1	1	1	1	2	2	2	4	2	1		1		2	2	1	1	2	#NULL!		2	1	2	1	1	1	1	1
1247	3	2	19	2	#NULL!	2		65	1	2	2	40	30	20	2	4	1	2	1	1	1	2	1	2	1	2	2	2	1	1	3		3		2	1	1	1	2	#NULL!		2	1	1	2	2	2	1	1
1248	3	1	18	2	#NULL!	2		81	1	2	2	30	20	60	1	2	1	2	1	1	1	1	2	2	1	2	2	2	2	1	2		4		2	1	1	1	2	#NULL!		2	1	1	2	2	2	1	1
1249	3	2	18	2	#NULL!	2		85	1	1	2	20	20	30	2	3	2	1	2	1	2	1	3	3	3	2	2	2	4	2	1		5		2	2	1	1	2	#NULL!		2	1	2	1	1	2	1	1
1250	3	1	17	2	#NULL!	2		85	1	2	2	30	30	60	2	2	3	1	1	2	1	2	2	3	3	2	2	2	2	2	3		2		2	2	1	1	1	1		2	1	2	1	2	2	1	1
1251	3	2	17	2	#NULL!	2		73	1	1	2	20	20	60	1	3	3	1	1	1	1	2	2	2	1	2	2	2	1	2	3		3		2	2	1	2	2	#NULL!		2	1	2	1	1	1	1	1
1252	3	1	17	3	#NULL!	2		71	1	1	2	45	35	30	2	3	3	1	1	1	2	2	2	2	1	2	2	2	3	2	3		3		1	1	2	1	2	#NULL!		1	2	1	1	1	1	1	1
1253	3	1	18	2	#NULL!	2		78	1	2	2	20	60	30	2	2	2	1	1	1	1	2	2	1	1	2	2	2	4	4	1		2		2	1	2	1	1	2		1	1	1	1	1	1	1	1
1254	4	2	19	2	#NULL!	2		76	1	1	2	60	40	60	2	3	1	1	1	1	1	2	2	2	1	2	1	2	2	2	3		3		1	2	1	1	2	#NULL!		2	2	1	1	1	2	2	1
1255	4	1	19	2	#NULL!	2		72	1	1	2	30	15	60	2	2	2	1	1	1	2	2	2	1	2	2	2	1	1	1	4		4		1	1	2	1	2	#NULL!		2	2	2	2	2	2	2	1
[truncated: 134 more columns]
